# Supplementary material for: Comparative Analysis of P450 Signature Motifs EXXR and CXG in the Large and Diverse Kingdom of Fungi: Identification of Evolutionarily Conserved Amino Acid Patterns Characteristic of P450 Family
Source: PLoS One. 2014 Apr 17;9(4):e95616. doi: 10.1371/journal.pone.0095616 (PMC3990721; doi:10.1371/journal.pone.0095616)
Supplement: Table S2 — Genome data mining and selection of P450s in 12 basidiomycete species. Proteins from each of the basidiomycete species were subjected to NCBI Batch CDD software, as described in the materials and methods sections. The proteins grouped under the P450 superfamily were selected and presented in the table. Basidiomycete species Agaricus bisporus and Serpula lacrymans P450omes were also analyzed and presented in the table. (XLSX) [file pone.0095616.s004.xlsx]

## Sheet: Agaricus bisporus var bisporus
Agaricus bisporus var bisporus (H97) v2.0
#Batch CD-search tool	NIH/NLM/NCBI
#cdsid	QM3-qcdsearch-37D927EB31092B93-138AA26B89483C8D
#datatype	hits Concise data(Superfamily only)
#status	0
#Start time	2013-12-13T07:30:27	Run time	0:00:04:07
#status	success
Query	Hit type	PSSM-ID	From	To	E-Value	Bitscore	Accession	Short name
Q#1 - >jgi|Agabi_varb[jgi|Agabi_varbisH97_2|177982|estExt_fgenesh2_pg.C_40471]	superfamily	245864	154	561	2.68594e-68	231.013	cl12078	p450 superfamily
Q#2 - >jgi|Agabi_varb[jgi|Agabi_varbisH97_2|194181|estExt_fgenesh2_kg.C_80138]	superfamily	245864	64	534	1.07143e-58	203.279	cl12078	p450 superfamily
Q#3 - >jgi|Agabi_varb[jgi|Agabi_varbisH97_2|194303|estExt_fgenesh2_kg.C_80261]	superfamily	245864	44	534	2.06703e-68	229.472	cl12078	p450 superfamily
Q#4 - >jgi|Agabi_varb[jgi|Agabi_varbisH97_2|181067|estExt_fgenesh2_pg.C_130085]	superfamily	245864	137	554	2.4152e-56	199.621	cl12078	p450 superfamily
Q#5 - >jgi|Agabi_varb[jgi|Agabi_varbisH97_2|210141|estExt_Genewise1Plus.C_110164]	superfamily	245864	102	559	8.14808e-74	245.266	cl12078	p450 superfamily
Q#6 - >jgi|Agabi_varb[jgi|Agabi_varbisH97_2|120936|Genemark.7404_g]	superfamily	245864	110	558	6.45813e-59	204.82	cl12078	p450 superfamily
Q#7 - >jgi|Agabi_varb[jgi|Agabi_varbisH97_2|180218|estExt_fgenesh2_pg.C_90371]	superfamily	245864	110	557	2.75131e-61	211.368	cl12078	p450 superfamily
Q#8 - >jgi|Agabi_varb[jgi|Agabi_varbisH97_2|70402|e_gw1.5.1026.1]	superfamily	245864	26	473	3.53246e-52	184.789	cl12078	p450 superfamily
Q#9 - >jgi|Agabi_varb[jgi|Agabi_varbisH97_2|56008|gw1.10.977.1]	superfamily	245864	1	128	1.19608e-34	124.698	cl12078	p450 superfamily
Q#10 - >jgi|Agabi_varb[jgi|Agabi_varbisH97_2|78683|e_gw1.14.88.1]	superfamily	245864	150	405	4.43779e-27	110.831	cl12078	p450 superfamily
Q#11 - >jgi|Agabi_varb[jgi|Agabi_varbisH97_2|77179|e_gw1.12.205.1]	superfamily	245864	21	344	5.46138e-53	183.248	cl12078	p450 superfamily
Q#12 - >jgi|Agabi_varb[jgi|Agabi_varbisH97_2|114327|Genemark.795_g]	superfamily	245864	45	499	3.85493e-61	209.442	cl12078	p450 superfamily
Q#13 - >jgi|Agabi_varb[jgi|Agabi_varbisH97_2|121882|Genemark.8350_g]	superfamily	245864	89	478	1.87774e-57	199.812	cl12078	p450 superfamily
Q#14 - >jgi|Agabi_varb[jgi|Agabi_varbisH97_2|116469|Genemark.2937_g]	superfamily	245864	55	502	5.26819e-54	190.182	cl12078	p450 superfamily
Q#15 - >jgi|Agabi_varb[jgi|Agabi_varbisH97_2|133623|fgenesh2_kg.2_#_53_#_2_765_CFAF_CFAG_CFAH_EXTA]	superfamily	245864	2	265	9.85339e-56	189.412	cl12078	p450 superfamily
Q#16 - >jgi|Agabi_varb[jgi|Agabi_varbisH97_2|188118|estExt_fgenesh2_pm.C_120053]	superfamily	245864	32	489	3.66985e-59	203.664	cl12078	p450 superfamily
Q#17 - >jgi|Agabi_varb[jgi|Agabi_varbisH97_2|205504|estExt_Genewise1Plus.C_60264]	superfamily	245864	303	475	5.39289e-38	144.343	cl12078	p450 superfamily
Q#18 - >jgi|Agabi_varb[jgi|Agabi_varbisH97_2|39486|gw1.12.131.1]	superfamily	245864	4	465	2.34367e-56	195.575	cl12078	p450 superfamily
Q#19 - >jgi|Agabi_varb[jgi|Agabi_varbisH97_2|66452|e_gw1.3.198.1]	superfamily	245864	55	500	1.13646e-53	189.026	cl12078	p450 superfamily
Q#20 - >jgi|Agabi_varb[jgi|Agabi_varbisH97_2|79965|e_gw1.18.91.1]	superfamily	245864	34	507	9.74448e-67	225.235	cl12078	p450 superfamily
Q#21 - >jgi|Agabi_varb[jgi|Agabi_varbisH97_2|75581|e_gw1.10.66.1]	superfamily	245864	2	441	4.54777e-73	240.258	cl12078	p450 superfamily
Q#22 - >jgi|Agabi_varb[jgi|Agabi_varbisH97_2|77297|e_gw1.12.98.1]	superfamily	245864	26	501	7.40394e-65	219.457	cl12078	p450 superfamily
Q#23 - >jgi|Agabi_varb[jgi|Agabi_varbisH97_2|122081|Genemark.8549_g]	superfamily	245864	42	494	2.1127e-61	210.212	cl12078	p450 superfamily
Q#24 - >jgi|Agabi_varb[jgi|Agabi_varbisH97_2|118533|Genemark.5001_g]	superfamily	245864	2	440	5.19936e-67	224.08	cl12078	p450 superfamily
Q#25 - >jgi|Agabi_varb[jgi|Agabi_varbisH97_2|116472|Genemark.2940_g]	superfamily	245864	55	478	9.73805e-58	199.812	cl12078	p450 superfamily
Q#26 - >jgi|Agabi_varb[jgi|Agabi_varbisH97_2|116470|Genemark.2938_g]	superfamily	245864	55	500	4.31681e-62	212.138	cl12078	p450 superfamily
Q#27 - >jgi|Agabi_varb[jgi|Agabi_varbisH97_2|123171|Genemark.9639_g]	superfamily	245864	34	514	5.56729e-66	223.309	cl12078	p450 superfamily
Q#28 - >jgi|Agabi_varb[jgi|Agabi_varbisH97_2|123000|Genemark.9468_g]	superfamily	245864	115	551	2.39006e-63	216.376	cl12078	p450 superfamily
Q#29 - >jgi|Agabi_varb[jgi|Agabi_varbisH97_2|144299|fgenesh2_pg.7_#_371]	superfamily	245864	33	502	3.63904e-65	220.613	cl12078	p450 superfamily
Q#30 - >jgi|Agabi_varb[jgi|Agabi_varbisH97_2|150975|fgenesh2_pm.5_#_479]	superfamily	245864	7	424	9.26662e-55	190.952	cl12078	p450 superfamily
Q#31 - >jgi|Agabi_varb[jgi|Agabi_varbisH97_2|196347|estExt_Genewise1Plus.C_10061]	superfamily	245864	39	514	1.8434e-71	237.562	cl12078	p450 superfamily
Q#32 - >jgi|Agabi_varb[jgi|Agabi_varbisH97_2|186683|estExt_fgenesh2_pm.C_70417]	superfamily	245864	35	530	4.47006e-56	196.345	cl12078	p450 superfamily
Q#33 - >jgi|Agabi_varb[jgi|Agabi_varbisH97_2|212451|estExt_Genewise1Plus.C_150298]	superfamily	245864	43	498	1.6474e-54	191.338	cl12078	p450 superfamily
Q#34 - >jgi|Agabi_varb[jgi|Agabi_varbisH97_2|212609|estExt_Genewise1Plus.C_160129]	superfamily	245864	53	475	7.10552e-58	200.582	cl12078	p450 superfamily
Q#35 - >jgi|Agabi_varb[jgi|Agabi_varbisH97_2|212578|estExt_Genewise1Plus.C_160098]	superfamily	245864	39	499	1.29311e-55	194.419	cl12078	p450 superfamily
Q#36 - >jgi|Agabi_varb[jgi|Agabi_varbisH97_2|212557|estExt_Genewise1Plus.C_160077]	superfamily	245864	32	497	1.64617e-53	188.641	cl12078	p450 superfamily
Q#37 - >jgi|Agabi_varb[jgi|Agabi_varbisH97_2|212574|estExt_Genewise1Plus.C_160094]	superfamily	245864	44	489	1.65164e-58	202.508	cl12078	p450 superfamily
Q#38 - >jgi|Agabi_varb[jgi|Agabi_varbisH97_2|211630|estExt_Genewise1Plus.C_130460]	superfamily	245864	86	459	9.70634e-59	202.508	cl12078	p450 superfamily
Q#39 - >jgi|Agabi_varb[jgi|Agabi_varbisH97_2|207479|estExt_Genewise1Plus.C_71015]	superfamily	245864	35	516	2.06739e-66	224.465	cl12078	p450 superfamily
Q#40 - >jgi|Agabi_varb[jgi|Agabi_varbisH97_2|226079|estExt_Genewise1.C_90817]	superfamily	245864	3	440	3.09003e-58	200.197	cl12078	p450 superfamily
Q#41 - >jgi|Agabi_varb[jgi|Agabi_varbisH97_2|227934|estExt_Genewise1.C_120390]	superfamily	245864	55	485	1.74726e-65	221.383	cl12078	p450 superfamily
Q#42 - >jgi|Agabi_varb[jgi|Agabi_varbisH97_2|213191|estExt_Genewise1Plus.C_190114]	superfamily	245864	30	448	2.02563e-67	226.006	cl12078	p450 superfamily
Q#43 - >jgi|Agabi_varb[jgi|Agabi_varbisH97_2|63850|e_gw1.2.2096.1]	superfamily	245864	167	447	9.82012e-32	125.083	cl12078	p450 superfamily
Q#44 - >jgi|Agabi_varb[jgi|Agabi_varbisH97_2|122075|Genemark.8543_g]	superfamily	245864	9	345	1.39358e-26	108.52	cl12078	p450 superfamily
Q#45 - >jgi|Agabi_varb[jgi|Agabi_varbisH97_2|145954|fgenesh2_pg.12_#_5]	superfamily	245864	185	253	3.16173e-18	83.0966	cl12078	p450 superfamily
Q#46 - >jgi|Agabi_varb[jgi|Agabi_varbisH97_2|179058|estExt_fgenesh2_pg.C_60478]	superfamily	245864	33	489	4.9004e-64	217.146	cl12078	p450 superfamily
Q#47 - >jgi|Agabi_varb[jgi|Agabi_varbisH97_2|209906|estExt_Genewise1Plus.C_100770]	superfamily	245864	54	489	1.6688e-52	186.33	cl12078	p450 superfamily
Q#48 - >jgi|Agabi_varb[jgi|Agabi_varbisH97_2|201815|estExt_Genewise1Plus.C_31327]	superfamily	245864	42	500	3.53868e-57	198.656	cl12078	p450 superfamily
Q#49 - >jgi|Agabi_varb[jgi|Agabi_varbisH97_2|217430|estExt_Genewise1.C_22007]	superfamily	245864	90	505	1.65657e-30	122.002	cl12078	p450 superfamily
Q#59 - >jgi|Agabi_varb[jgi|Agabi_varbisH97_2|78318|e_gw1.13.411.1]	superfamily	245864	305	497	3.80149e-43	159.751	cl12078	p450 superfamily
Q#60 - >jgi|Agabi_varb[jgi|Agabi_varbisH97_2|79606|e_gw1.17.187.1]	superfamily	245864	7	392	3.26301e-51	180.552	cl12078	p450 superfamily
Q#61 - >jgi|Agabi_varb[jgi|Agabi_varbisH97_2|123130|Genemark.9598_g]	superfamily	245864	35	478	9.35288e-69	229.858	cl12078	p450 superfamily
Q#62 - >jgi|Agabi_varb[jgi|Agabi_varbisH97_2|150080|fgenesh2_pm.4_#_329]	superfamily	245864	51	467	1.01178e-43	160.907	cl12078	p450 superfamily
Q#63 - >jgi|Agabi_varb[jgi|Agabi_varbisH97_2|153856|fgenesh2_pm.12_#_154]	superfamily	245864	41	446	6.35528e-56	195.19	cl12078	p450 superfamily
Q#64 - >jgi|Agabi_varb[jgi|Agabi_varbisH97_2|195991|estExt_fgenesh2_kg.C_150086]	superfamily	245864	60	471	9.04107e-49	175.544	cl12078	p450 superfamily
Q#65 - >jgi|Agabi_varb[jgi|Agabi_varbisH97_2|187530|estExt_fgenesh2_pm.C_100023]	superfamily	245864	54	499	2.44041e-57	199.427	cl12078	p450 superfamily
Q#66 - >jgi|Agabi_varb[jgi|Agabi_varbisH97_2|210521|estExt_Genewise1Plus.C_110703]	superfamily	245864	31	485	3.24797e-64	217.531	cl12078	p450 superfamily
Q#67 - >jgi|Agabi_varb[jgi|Agabi_varbisH97_2|212447|estExt_Genewise1Plus.C_150294]	superfamily	245864	60	485	1.33296e-42	158.21	cl12078	p450 superfamily
Q#68 - >jgi|Agabi_varb[jgi|Agabi_varbisH97_2|201852|estExt_Genewise1Plus.C_31364]	superfamily	245864	70	493	1.02812e-49	178.241	cl12078	p450 superfamily
Q#69 - >jgi|Agabi_varb[jgi|Agabi_varbisH97_2|201718|estExt_Genewise1Plus.C_31229]	superfamily	245864	75	515	2.25877e-55	194.419	cl12078	p450 superfamily
Q#70 - >jgi|Agabi_varb[jgi|Agabi_varbisH97_2|201038|estExt_Genewise1Plus.C_30394]	superfamily	245864	40	475	6.55108e-59	203.279	cl12078	p450 superfamily
Q#71 - >jgi|Agabi_varb[jgi|Agabi_varbisH97_2|228060|estExt_Genewise1.C_120524]	superfamily	245864	44	462	1.33065e-64	217.916	cl12078	p450 superfamily
Q#72 - >jgi|Agabi_varb[jgi|Agabi_varbisH97_2|228030|estExt_Genewise1.C_120494]	superfamily	245864	40	497	1.65751e-65	220.998	cl12078	p450 superfamily
Q#73 - >jgi|Agabi_varb[jgi|Agabi_varbisH97_2|189837|estExt_fgenesh2_kg.C_10720]	superfamily	245864	112	462	1.56543e-42	157.825	cl12078	p450 superfamily
Q#74 - >jgi|Agabi_varb[jgi|Agabi_varbisH97_2|213259|estExt_Genewise1.C_10044]	superfamily	245864	62	516	2.87138e-79	258.748	cl12078	p450 superfamily
Q#75 - >jgi|Agabi_varb[jgi|Agabi_varbisH97_2|239453|Sha_estExt_fgenesh2_pg.C_10025]	superfamily	245864	74	533	2.62241e-77	254.125	cl12078	p450 superfamily
Q#76 - >jgi|Agabi_varb[jgi|Agabi_varbisH97_2|73753|e_gw1.8.804.1]	superfamily	245864	85	444	3.1935e-29	118.662	cl12078	p450 superfamily
Q#77 - >jgi|Agabi_varb[jgi|Agabi_varbisH97_2|122843|Genemark.9311_g]	superfamily	245864	71	551	4.70599e-54	191.338	cl12078	p450 superfamily
Q#78 - >jgi|Agabi_varb[jgi|Agabi_varbisH97_2|179443|estExt_fgenesh2_pg.C_70369]	superfamily	245864	33	502	5.23005e-67	225.62	cl12078	p450 superfamily
Q#79 - >jgi|Agabi_varb[jgi|Agabi_varbisH97_2|194024|estExt_fgenesh2_kg.C_70529]	superfamily	245864	103	400	1.1794e-39	148.581	cl12078	p450 superfamily
Q#80 - >jgi|Agabi_varb[jgi|Agabi_varbisH97_2|193886|estExt_fgenesh2_kg.C_70389]	superfamily	245864	53	525	1.87792e-66	224.85	cl12078	p450 superfamily
Q#81 - >jgi|Agabi_varb[jgi|Agabi_varbisH97_2|180897|estExt_fgenesh2_pg.C_120130]	superfamily	245864	35	467	3.76902e-66	222.154	cl12078	p450 superfamily
Q#82 - >jgi|Agabi_varb[jgi|Agabi_varbisH97_2|188304|estExt_fgenesh2_pm.C_130008]	superfamily	245864	35	514	1.4987e-59	205.975	cl12078	p450 superfamily
Q#83 - >jgi|Agabi_varb[jgi|Agabi_varbisH97_2|185247|estExt_fgenesh2_pm.C_50240]	superfamily	245864	58	529	4.22012e-73	242.569	cl12078	p450 superfamily
Q#84 - >jgi|Agabi_varb[jgi|Agabi_varbisH97_2|209318|estExt_Genewise1Plus.C_100066]	superfamily	245864	54	499	1.0383e-56	197.501	cl12078	p450 superfamily
Q#85 - >jgi|Agabi_varb[jgi|Agabi_varbisH97_2|211275|estExt_Genewise1Plus.C_130059]	superfamily	245864	49	488	4.39033e-67	225.235	cl12078	p450 superfamily
Q#86 - >jgi|Agabi_varb[jgi|Agabi_varbisH97_2|208721|estExt_Genewise1Plus.C_90312]	superfamily	245864	208	488	1.10473e-41	155.514	cl12078	p450 superfamily
Q#87 - >jgi|Agabi_varb[jgi|Agabi_varbisH97_2|215356|estExt_Genewise1.C_12208]	superfamily	245864	42	485	6.7874e-61	208.286	cl12078	p450 superfamily
Q#88 - >jgi|Agabi_varb[jgi|Agabi_varbisH97_2|45037|gw1.12.388.1]	superfamily	245864	1	98	1.70871e-08	49.8213	cl12078	p450 superfamily
Q#89 - >jgi|Agabi_varb[jgi|Agabi_varbisH97_2|121773|Genemark.8241_g]	superfamily	245864	10	47	1.02886e-06	43.8062	cl12078	p450 superfamily
Q#90 - >jgi|Agabi_varb[jgi|Agabi_varbisH97_2|211625|estExt_Genewise1Plus.C_130455]	superfamily	245864	19	392	1.89252e-62	210.598	cl12078	p450 superfamily
Q#91 - >jgi|Agabi_varb[jgi|Agabi_varbisH97_2|204483|estExt_Genewise1Plus.C_50872]	superfamily	245864	86	519	3.38459e-55	194.034	cl12078	p450 superfamily
Q#92 - >jgi|Agabi_varb[jgi|Agabi_varbisH97_2|198695|estExt_Genewise1Plus.C_20053]	superfamily	245864	30	481	1.07708e-69	231.784	cl12078	p450 superfamily
Q#93 - >jgi|Agabi_varb[jgi|Agabi_varbisH97_2|221542|estExt_Genewise1.C_50971]	superfamily	245864	52	382	4.39493e-30	119.305	cl12078	p450 superfamily
Q#100 - >jgi|Agabi_varb[jgi|Agabi_varbisH97_2|78998|e_gw1.15.271.1]	superfamily	245864	60	480	4.43952e-48	173.618	cl12078	p450 superfamily
Q#101 - >jgi|Agabi_varb[jgi|Agabi_varbisH97_2|121940|Genemark.8408_g]	superfamily	245864	25	440	2.04868e-59	203.279	cl12078	p450 superfamily
Q#102 - >jgi|Agabi_varb[jgi|Agabi_varbisH97_2|143643|fgenesh2_pg.6_#_267]	superfamily	245864	650	957	9.83887e-08	54.2066	cl12078	p450 superfamily
Q#103 - >jgi|Agabi_varb[jgi|Agabi_varbisH97_2|179442|estExt_fgenesh2_pg.C_70368]	superfamily	245864	32	503	3.29396e-62	212.909	cl12078	p450 superfamily
Q#104 - >jgi|Agabi_varb[jgi|Agabi_varbisH97_2|191124|estExt_fgenesh2_kg.C_30133]	superfamily	245864	69	528	1.09329e-52	187.1	cl12078	p450 superfamily
Q#105 - >jgi|Agabi_varb[jgi|Agabi_varbisH97_2|195996|estExt_fgenesh2_kg.C_150092]	superfamily	245864	46	485	1.07045e-49	178.241	cl12078	p450 superfamily
Q#106 - >jgi|Agabi_varb[jgi|Agabi_varbisH97_2|183657|estExt_fgenesh2_pm.C_20803]	superfamily	245864	153	487	1.52364e-32	128.165	cl12078	p450 superfamily
Q#107 - >jgi|Agabi_varb[jgi|Agabi_varbisH97_2|186880|estExt_fgenesh2_pm.C_80092]	superfamily	245864	220	497	1.03983e-43	161.292	cl12078	p450 superfamily
Q#108 - >jgi|Agabi_varb[jgi|Agabi_varbisH97_2|209502|estExt_Genewise1Plus.C_100253]	superfamily	245864	33	464	5.22065e-52	184.404	cl12078	p450 superfamily
Q#109 - >jgi|Agabi_varb[jgi|Agabi_varbisH97_2|212894|estExt_Genewise1Plus.C_170169]	superfamily	245864	45	498	3.02898e-52	185.174	cl12078	p450 superfamily
Q#110 - >jgi|Agabi_varb[jgi|Agabi_varbisH97_2|211278|estExt_Genewise1Plus.C_130062]	superfamily	245864	60	495	1.33193e-46	169.381	cl12078	p450 superfamily
Q#111 - >jgi|Agabi_varb[jgi|Agabi_varbisH97_2|207457|estExt_Genewise1Plus.C_70993]	superfamily	245864	35	543	1.02655e-58	203.664	cl12078	p450 superfamily
Q#112 - >jgi|Agabi_varb[jgi|Agabi_varbisH97_2|200516|estExt_Genewise1Plus.C_22023]	superfamily	245864	12	440	2.45597e-16	79.6298	cl12078	p450 superfamily
Q#113 - >jgi|Agabi_varb[jgi|Agabi_varbisH97_2|79641|e_gw1.17.140.1]	superfamily	245864	8	371	9.20486e-57	194.804	cl12078	p450 superfamily
Q#114 - >jgi|Agabi_varb[jgi|Agabi_varbisH97_2|77432|e_gw1.12.206.1]	superfamily	245864	9	356	5.14749e-49	173.618	cl12078	p450 superfamily
Q#115 - >jgi|Agabi_varb[jgi|Agabi_varbisH97_2|122808|Genemark.9276_g]	superfamily	245864	32	470	1.21342e-65	221.383	cl12078	p450 superfamily
Q#116 - >jgi|Agabi_varb[jgi|Agabi_varbisH97_2|120098|Genemark.6566_g]	superfamily	245864	53	531	3.23474e-45	166.3	cl12078	p450 superfamily
Q#117 - >jgi|Agabi_varb[jgi|Agabi_varbisH97_2|119114|Genemark.5582_g]	superfamily	245864	7	409	8.91127e-37	140.106	cl12078	p450 superfamily
Q#118 - >jgi|Agabi_varb[jgi|Agabi_varbisH97_2|115703|Genemark.2171_g]	superfamily	245864	333	503	8.09545e-22	96.9638	cl12078	p450 superfamily
Q#119 - >jgi|Agabi_varb[jgi|Agabi_varbisH97_2|123448|Genemark.9916_g]	superfamily	245864	44	507	1.15739e-60	208.672	cl12078	p450 superfamily
Q#120 - >jgi|Agabi_varb[jgi|Agabi_varbisH97_2|139003|fgenesh2_kg.12_#_131_#_2_2226_CFAF_CFAG_CFAH_EXTA]	superfamily	245864	1	313	1.13759e-46	165.144	cl12078	p450 superfamily
Q#121 - >jgi|Agabi_varb[jgi|Agabi_varbisH97_2|183643|estExt_fgenesh2_pm.C_20789]	superfamily	245864	48	506	3.24387e-58	201.738	cl12078	p450 superfamily
Q#122 - >jgi|Agabi_varb[jgi|Agabi_varbisH97_2|217363|estExt_Genewise1.C_21930]	superfamily	245864	40	515	2.22743e-60	207.901	cl12078	p450 superfamily
Q#123 - >jgi|Agabi_varb[jgi|Agabi_varbisH97_2|58684|gw1.2.2217.1]	superfamily	245864	244	307	0.00186465	38.7986	cl12078	p450 superfamily
Q#125 - >jgi|Agabi_varb[jgi|Agabi_varbisH97_2|180182|estExt_fgenesh2_pg.C_90321]	superfamily	245864	74	502	3.9133e-50	179.782	cl12078	p450 superfamily
Q#128 - >jgi|Agabi_varb[jgi|Agabi_varbisH97_2|212113|estExt_Genewise1Plus.C_140437]	superfamily	245864	215	472	8.27099e-28	114.298	cl12078	p450 superfamily
Q#129 - >jgi|Agabi_varb[jgi|Agabi_varbisH97_2|63890|e_gw1.2.2077.1]	superfamily	245864	165	463	8.74834e-29	116.994	cl12078	p450 superfamily
Q#130 - >jgi|Agabi_varb[jgi|Agabi_varbisH97_2|77755|e_gw1.13.427.1]	superfamily	245864	1	418	6.34581e-55	190.182	cl12078	p450 superfamily
Q#131 - >jgi|Agabi_varb[jgi|Agabi_varbisH97_2|225715|estExt_Genewise1.C_90311]	superfamily	245864	33	489	5.60254e-68	227.546	cl12078	p450 superfamily
Q#133 - >jgi|Agabi_varb[jgi|Agabi_varbisH97_2|188674|estExt_fgenesh2_pm.C_140167]	superfamily	245864	65	499	3.5078e-55	193.264	cl12078	p450 superfamily
Q#134 - >jgi|Agabi_varb[jgi|Agabi_varbisH97_2|175731|estExt_fgenesh2_pg.C_10181]	superfamily	245864	69	501	8.12078e-20	90.8006	cl12078	p450 superfamily
Q#135 - >jgi|Agabi_varb[jgi|Agabi_varbisH97_2|176925|estExt_fgenesh2_pg.C_20657]	superfamily	245864	1	416	1.35765e-32	127.395	cl12078	p450 superfamily

## Sheet: Auricularia delicata
Auricularia delicata SS-5 v1.0
#Batch CD-search tool	NIH/NLM/NCBI
#cdsid	QM3-qcdsearch-35394FEFFF2FDEC1-213D27BEBF24286F
#datatype	hits Concise data(Superfamily only)
#status	0
#Start time	2013-12-06T09:08:11	Run time	0:00:09:20
#status	success
Query	Hit type	PSSM-ID	From	To	E-Value	Bitscore	Accession	Short name
Q#1 - >jgi|Aurde1|274[jgi|Aurde1|27491|gw1.84.34.1]	superfamily	245864	3	137	7.29986e-18	78.4742	cl12078	p450 superfamily
Q#2 - >jgi|Aurde1|116[jgi|Aurde1|116707|fgenesh1_kg.104_#_22_#_isotig02749]	superfamily	245864	4	461	6.39981e-75	244.495	cl12078	p450 superfamily
Q#3 - >jgi|Aurde1|139[jgi|Aurde1|139729|fgenesh1_pm.103_#_5]	superfamily	245864	136	333	3.98611e-43	156.67	cl12078	p450 superfamily
Q#4 - >jgi|Aurde1|145[jgi|Aurde1|145977|estExt_fgenesh1_pm.C_580039]	superfamily	245864	111	510	5.04617e-50	179.396	cl12078	p450 superfamily
Q#5 - >jgi|Aurde1|182[jgi|Aurde1|182060|estExt_Genemark1.C_80239]	superfamily	245864	113	521	6.3615e-56	195.96	cl12078	p450 superfamily
Q#6 - >jgi|Aurde1|205[jgi|Aurde1|20553|gw1.4.108.1]	superfamily	245864	1	62	1.81724e-06	42.6506	cl12078	p450 superfamily
Q#7 - >jgi|Aurde1|183[jgi|Aurde1|183001|estExt_Genemark1.C_150106]	superfamily	245864	68	496	1.31063e-23	101.971	cl12078	p450 superfamily
Q#8 - >jgi|Aurde1|283[jgi|Aurde1|28388|gw1.9.221.1]	superfamily	245864	48	396	6.0557e-26	107.364	cl12078	p450 superfamily
Q#9 - >jgi|Aurde1|501[jgi|Aurde1|50173|e_gw1.1.1643.1]	superfamily	245864	42	509	8.28674e-57	197.886	cl12078	p450 superfamily
Q#10 - >jgi|Aurde1|569[jgi|Aurde1|56926|e_gw1.7.64.1]	superfamily	245864	3	414	4.71242e-64	215.605	cl12078	p450 superfamily
Q#11 - >jgi|Aurde1|598[jgi|Aurde1|59885|e_gw1.16.550.1]	superfamily	245864	50	489	2.74584e-59	204.434	cl12078	p450 superfamily
Q#12 - >jgi|Aurde1|644[jgi|Aurde1|64490|e_gw1.32.241.1]	superfamily	245864	14	361	4.09921e-43	156.67	cl12078	p450 superfamily
Q#13 - >jgi|Aurde1|629[jgi|Aurde1|62975|e_gw1.26.166.1]	superfamily	245864	66	459	1.60141e-50	180.167	cl12078	p450 superfamily
Q#14 - >jgi|Aurde1|628[jgi|Aurde1|62841|e_gw1.25.361.1]	superfamily	245864	15	471	1.37158e-51	182.863	cl12078	p450 superfamily
Q#15 - >jgi|Aurde1|618[jgi|Aurde1|61816|e_gw1.20.235.1]	superfamily	245864	43	481	2.77598e-55	194.034	cl12078	p450 superfamily
Q#16 - >jgi|Aurde1|700[jgi|Aurde1|70082|e_gw1.70.61.1]	superfamily	245864	43	489	3.84086e-58	200.582	cl12078	p450 superfamily
Q#17 - >jgi|Aurde1|715[jgi|Aurde1|71597|e_gw1.85.129.1]	superfamily	245864	49	483	1.6722e-51	182.863	cl12078	p450 superfamily
Q#18 - >jgi|Aurde1|716[jgi|Aurde1|71601|e_gw1.85.115.1]	superfamily	245864	37	460	1.61639e-60	207.516	cl12078	p450 superfamily
Q#19 - >jgi|Aurde1|754[jgi|Aurde1|75460|e_gw1.163.2.1]	superfamily	245864	5	491	1.06573e-55	194.804	cl12078	p450 superfamily
Q#20 - >jgi|Aurde1|877[jgi|Aurde1|87778|estExt_Genewise1Plus.C_320048]	superfamily	245864	35	493	1.49245e-61	210.598	cl12078	p450 superfamily
Q#21 - >jgi|Aurde1|829[jgi|Aurde1|82959|estExt_Genewise1Plus.C_6_t10449]	superfamily	245864	48	497	8.93201e-70	232.939	cl12078	p450 superfamily
Q#22 - >jgi|Aurde1|857[jgi|Aurde1|85713|estExt_Genewise1Plus.C_180095]	superfamily	245864	36	500	1.67281e-73	242.954	cl12078	p450 superfamily
Q#23 - >jgi|Aurde1|105[jgi|Aurde1|105019|estExt_Genewise1.C_480073]	superfamily	245864	35	451	3.24933e-52	184.019	cl12078	p450 superfamily
Q#24 - >jgi|Aurde1|112[jgi|Aurde1|112663|fgenesh1_kg.16_#_26_#_isotig02397]	superfamily	245864	36	499	2.24781e-69	232.169	cl12078	p450 superfamily
Q#25 - >jgi|Aurde1|113[jgi|Aurde1|113321|fgenesh1_kg.21_#_13_#_isotig04893]	superfamily	245864	86	472	1.65256e-36	141.647	cl12078	p450 superfamily
Q#26 - >jgi|Aurde1|113[jgi|Aurde1|113616|fgenesh1_kg.25_#_94_#_isotig06616]	superfamily	245864	9	447	1.06541e-63	215.22	cl12078	p450 superfamily
Q#27 - >jgi|Aurde1|113[jgi|Aurde1|113628|fgenesh1_kg.26_#_11_#_isotig06399]	superfamily	245864	44	477	9.51252e-51	180.937	cl12078	p450 superfamily
Q#28 - >jgi|Aurde1|114[jgi|Aurde1|114573|fgenesh1_kg.43_#_66_#_isotig02207]	superfamily	245864	59	481	3.32687e-44	162.448	cl12078	p450 superfamily
Q#29 - >jgi|Aurde1|111[jgi|Aurde1|111018|fgenesh1_kg.4_#_272_#_isotig05808]	superfamily	245864	254	427	6.16731e-34	132.017	cl12078	p450 superfamily
Q#29 - >jgi|Aurde1|111[jgi|Aurde1|111018|fgenesh1_kg.4_#_272_#_isotig05808]	superfamily	245864	102	246	4.57387e-05	44.1914	cl12078	p450 superfamily
Q#30 - >jgi|Aurde1|111[jgi|Aurde1|111023|fgenesh1_kg.4_#_277_#_isotig05808]	superfamily	245864	102	534	2.02999e-43	160.907	cl12078	p450 superfamily
Q#31 - >jgi|Aurde1|111[jgi|Aurde1|111499|fgenesh1_kg.6_#_113_#_isotig04370]	superfamily	245864	64	525	1.22589e-79	259.133	cl12078	p450 superfamily
Q#32 - >jgi|Aurde1|106[jgi|Aurde1|106944|estExt_Genewise1.C_720008]	superfamily	245864	42	481	7.3561e-69	230.243	cl12078	p450 superfamily
Q#33 - >jgi|Aurde1|122[jgi|Aurde1|122190|fgenesh1_pg.13_#_189]	superfamily	245864	31	489	1.77878e-63	215.99	cl12078	p450 superfamily
Q#34 - >jgi|Aurde1|115[jgi|Aurde1|115848|fgenesh1_kg.70_#_8_#_isotig05833]	superfamily	245864	42	495	5.36416e-64	216.761	cl12078	p450 superfamily
Q#35 - >jgi|Aurde1|115[jgi|Aurde1|115162|fgenesh1_kg.54_#_30_#_isotig01652]	superfamily	245864	3	404	2.95466e-60	205.205	cl12078	p450 superfamily
Q#36 - >jgi|Aurde1|114[jgi|Aurde1|114843|fgenesh1_kg.48_#_13_#_isotig06089]	superfamily	245864	42	491	6.41772e-68	227.546	cl12078	p450 superfamily
Q#37 - >jgi|Aurde1|126[jgi|Aurde1|126395|fgenesh1_pg.51_#_65]	superfamily	245864	33	519	1.5163e-47	175.159	cl12078	p450 superfamily
Q#38 - >jgi|Aurde1|126[jgi|Aurde1|126103|fgenesh1_pg.48_#_35]	superfamily	245864	54	488	1.76713e-51	182.863	cl12078	p450 superfamily
Q#39 - >jgi|Aurde1|144[jgi|Aurde1|144527|estExt_fgenesh1_pm.C_250005]	superfamily	245864	51	461	1.19347e-52	185.945	cl12078	p450 superfamily
Q#40 - >jgi|Aurde1|144[jgi|Aurde1|144204|estExt_fgenesh1_pm.C_190106]	superfamily	245864	60	453	3.36787e-67	225.62	cl12078	p450 superfamily
Q#41 - >jgi|Aurde1|146[jgi|Aurde1|146957|estExt_fgenesh1_pm.C_1040014]	superfamily	245864	25	459	9.99594e-82	263.37	cl12078	p450 superfamily
Q#42 - >jgi|Aurde1|146[jgi|Aurde1|146064|estExt_fgenesh1_pm.C_600053]	superfamily	245864	68	453	1.36461e-60	207.901	cl12078	p450 superfamily
Q#43 - >jgi|Aurde1|145[jgi|Aurde1|145763|estExt_fgenesh1_pm.C_520047]	superfamily	245864	95	504	2.64996e-52	185.174	cl12078	p450 superfamily
Q#44 - >jgi|Aurde1|136[jgi|Aurde1|136827|fgenesh1_pm.26_#_13]	superfamily	245864	37	471	8.19499e-64	216.376	cl12078	p450 superfamily
Q#45 - >jgi|Aurde1|135[jgi|Aurde1|135664|fgenesh1_pm.13_#_79]	superfamily	245864	49	509	3.56495e-31	124.698	cl12078	p450 superfamily
Q#46 - >jgi|Aurde1|138[jgi|Aurde1|138365|fgenesh1_pm.54_#_50]	superfamily	245864	125	494	8.40897e-47	169.766	cl12078	p450 superfamily
Q#47 - >jgi|Aurde1|138[jgi|Aurde1|138022|fgenesh1_pm.48_#_7]	superfamily	245864	66	435	5.37289e-51	181.322	cl12078	p450 superfamily
Q#48 - >jgi|Aurde1|156[jgi|Aurde1|156441|gm1.1292_g]	superfamily	245864	6	396	5.83279e-55	189.797	cl12078	p450 superfamily
Q#49 - >jgi|Aurde1|160[jgi|Aurde1|160464|gm1.5315_g]	superfamily	245864	63	490	1.15887e-61	210.598	cl12078	p450 superfamily
Q#50 - >jgi|Aurde1|159[jgi|Aurde1|159935|gm1.4786_g]	superfamily	245864	80	516	2.56067e-52	185.945	cl12078	p450 superfamily
Q#51 - >jgi|Aurde1|161[jgi|Aurde1|161199|gm1.6050_g]	superfamily	245864	35	511	3.17515e-40	151.662	cl12078	p450 superfamily
Q#52 - >jgi|Aurde1|151[jgi|Aurde1|151525|estExt_fgenesh1_pg.C_260058]	superfamily	245864	40	485	1.53837e-61	210.212	cl12078	p450 superfamily
Q#53 - >jgi|Aurde1|153[jgi|Aurde1|153015|estExt_fgenesh1_pg.C_550025]	superfamily	245864	126	545	4.79071e-50	181.516	cl12078	p450 superfamily
Q#54 - >jgi|Aurde1|154[jgi|Aurde1|154690|estExt_fgenesh1_pg.C_1400002]	superfamily	245864	39	455	1.91597e-69	231.784	cl12078	p450 superfamily
Q#55 - >jgi|Aurde1|173[jgi|Aurde1|173240|gm1.18091_g]	superfamily	245864	225	678	6.26573e-63	217.916	cl12078	p450 superfamily
Q#56 - >jgi|Aurde1|173[jgi|Aurde1|173246|gm1.18097_g]	superfamily	245864	9	469	6.72478e-56	194.419	cl12078	p450 superfamily
Q#57 - >jgi|Aurde1|173[jgi|Aurde1|173249|gm1.18100_g]	superfamily	245864	57	529	5.37176e-70	233.71	cl12078	p450 superfamily
Q#58 - >jgi|Aurde1|179[jgi|Aurde1|179771|estExt_Genemark1.C_2_t10492]	superfamily	245864	47	484	2.26322e-60	206.746	cl12078	p450 superfamily
Q#59 - >jgi|Aurde1|180[jgi|Aurde1|180020|estExt_Genemark1.C_3_t10114]	superfamily	245864	93	546	6.34172e-74	245.266	cl12078	p450 superfamily
Q#60 - >jgi|Aurde1|167[jgi|Aurde1|167904|gm1.12755_g]	superfamily	245864	7	368	1.78138e-58	198.656	cl12078	p450 superfamily
Q#61 - >jgi|Aurde1|166[jgi|Aurde1|166806|gm1.11657_g]	superfamily	245864	132	520	2.57784e-55	194.804	cl12078	p450 superfamily
Q#62 - >jgi|Aurde1|164[jgi|Aurde1|164194|gm1.9045_g]	superfamily	245864	60	494	5.10857e-61	209.057	cl12078	p450 superfamily
Q#63 - >jgi|Aurde1|164[jgi|Aurde1|164241|gm1.9092_g]	superfamily	245864	44	444	6.76982e-51	181.322	cl12078	p450 superfamily
Q#64 - >jgi|Aurde1|164[jgi|Aurde1|164228|gm1.9079_g]	superfamily	245864	50	497	5.06536e-61	209.057	cl12078	p450 superfamily
Q#65 - >jgi|Aurde1|163[jgi|Aurde1|163899|gm1.8750_g]	superfamily	245864	53	557	1.31719e-68	231.013	cl12078	p450 superfamily
Q#66 - >jgi|Aurde1|163[jgi|Aurde1|163904|gm1.8755_g]	superfamily	245864	46	491	3.92199e-51	182.093	cl12078	p450 superfamily
Q#67 - >jgi|Aurde1|171[jgi|Aurde1|171762|gm1.16613_g]	superfamily	245864	125	505	4.19778e-44	162.833	cl12078	p450 superfamily
Q#68 - >jgi|Aurde1|171[jgi|Aurde1|171677|gm1.16528_g]	superfamily	245864	81	526	5.4052e-70	234.48	cl12078	p450 superfamily
Q#69 - >jgi|Aurde1|171[jgi|Aurde1|171670|gm1.16521_g]	superfamily	245864	82	519	5.10431e-65	220.613	cl12078	p450 superfamily
Q#70 - >jgi|Aurde1|170[jgi|Aurde1|170973|gm1.15824_g]	superfamily	245864	16	431	1.02868e-51	182.093	cl12078	p450 superfamily
Q#71 - >jgi|Aurde1|168[jgi|Aurde1|168982|gm1.13833_g]	superfamily	245864	39	468	1.03822e-62	213.294	cl12078	p450 superfamily
Q#72 - >jgi|Aurde1|168[jgi|Aurde1|168731|gm1.13582_g]	superfamily	245864	206	401	8.41684e-38	142.417	cl12078	p450 superfamily
Q#73 - >jgi|Aurde1|187[jgi|Aurde1|187986|estExt_Genemark1.C_1040053]	superfamily	245864	54	522	1.61988e-61	211.368	cl12078	p450 superfamily
Q#74 - >jgi|Aurde1|187[jgi|Aurde1|187972|estExt_Genemark1.C_1040030]	superfamily	245864	42	450	1.95442e-69	231.013	cl12078	p450 superfamily
Q#75 - >jgi|Aurde1|184[jgi|Aurde1|184702|estExt_Genemark1.C_310171]	superfamily	245864	55	512	1.35206e-49	178.241	cl12078	p450 superfamily
Q#76 - >jgi|Aurde1|185[jgi|Aurde1|185747|estExt_Genemark1.C_480044]	superfamily	245864	52	445	3.82601e-58	201.353	cl12078	p450 superfamily
Q#77 - >jgi|Aurde1|259[jgi|Aurde1|25903|gw1.85.40.1]	superfamily	245864	1	447	1.29596e-47	170.922	cl12078	p450 superfamily
Q#78 - >jgi|Aurde1|422[jgi|Aurde1|42241|gw1.26.151.1]	superfamily	245864	22	464	5.74445e-54	189.026	cl12078	p450 superfamily
Q#79 - >jgi|Aurde1|568[jgi|Aurde1|56813|e_gw1.7.223.1]	superfamily	245864	28	497	4.90773e-65	219.842	cl12078	p450 superfamily
Q#80 - >jgi|Aurde1|544[jgi|Aurde1|54456|e_gw1.4.1072.1]	superfamily	245864	43	300	4.18344e-39	145.114	cl12078	p450 superfamily
Q#81 - >jgi|Aurde1|630[jgi|Aurde1|63041|e_gw1.26.147.1]	superfamily	245864	22	461	8.69071e-61	207.516	cl12078	p450 superfamily
Q#82 - >jgi|Aurde1|630[jgi|Aurde1|63071|e_gw1.26.75.1]	superfamily	245864	53	479	6.07039e-55	192.493	cl12078	p450 superfamily
Q#83 - >jgi|Aurde1|629[jgi|Aurde1|62953|e_gw1.26.74.1]	superfamily	245864	35	485	7.05571e-68	227.161	cl12078	p450 superfamily
Q#84 - >jgi|Aurde1|704[jgi|Aurde1|70450|e_gw1.73.35.1]	superfamily	245864	56	518	5.39857e-62	212.138	cl12078	p450 superfamily
Q#85 - >jgi|Aurde1|789[jgi|Aurde1|78997|estExt_Genewise1Plus.C_1_t40042]	superfamily	245864	1	331	3.38635e-42	153.973	cl12078	p450 superfamily
Q#86 - >jgi|Aurde1|739[jgi|Aurde1|73926|e_gw1.123.50.1]	superfamily	245864	1	396	4.56357e-76	247.192	cl12078	p450 superfamily
Q#87 - >jgi|Aurde1|898[jgi|Aurde1|89805|estExt_Genewise1Plus.C_550034]	superfamily	245864	36	503	1.39089e-52	186.33	cl12078	p450 superfamily
Q#88 - >jgi|Aurde1|898[jgi|Aurde1|89811|estExt_Genewise1Plus.C_550040]	superfamily	245864	67	358	5.06582e-47	167.455	cl12078	p450 superfamily
Q#89 - >jgi|Aurde1|891[jgi|Aurde1|89120|estExt_Genewise1Plus.C_470099]	superfamily	245864	32	494	4.69901e-70	233.324	cl12078	p450 superfamily
Q#90 - >jgi|Aurde1|891[jgi|Aurde1|89144|estExt_Genewise1Plus.C_480045]	superfamily	245864	17	447	2.58944e-48	173.233	cl12078	p450 superfamily
Q#91 - >jgi|Aurde1|830[jgi|Aurde1|83034|estExt_Genewise1Plus.C_6_t20036]	superfamily	245864	28	366	6.12406e-53	183.634	cl12078	p450 superfamily
Q#92 - >jgi|Aurde1|854[jgi|Aurde1|85485|estExt_Genewise1Plus.C_16_t10500]	superfamily	245864	36	493	4.42834e-71	236.021	cl12078	p450 superfamily
Q#93 - >jgi|Aurde1|841[jgi|Aurde1|84175|estExt_Genewise1Plus.C_10_t10143]	superfamily	245864	91	504	4.03828e-43	159.751	cl12078	p450 superfamily
Q#94 - >jgi|Aurde1|924[jgi|Aurde1|92453|estExt_Genewise1Plus.C_1150001]	superfamily	245864	41	425	9.82473e-55	190.952	cl12078	p450 superfamily
Q#95 - >jgi|Aurde1|930[jgi|Aurde1|93011|estExt_Genewise1Plus.C_1520038]	superfamily	245864	11	442	1.96858e-66	221.768	cl12078	p450 superfamily
Q#96 - >jgi|Aurde1|999[jgi|Aurde1|99914|estExt_Genewise1.C_10_t10071]	superfamily	245864	4	431	1.33915e-69	230.243	cl12078	p450 superfamily
Q#97 - >jgi|Aurde1|112[jgi|Aurde1|112774|fgenesh1_kg.16_#_137_#_isotig05997]	superfamily	245864	58	538	2.43675e-63	215.99	cl12078	p450 superfamily
Q#98 - >jgi|Aurde1|114[jgi|Aurde1|114438|fgenesh1_kg.41_#_76_#_isotig05676]	superfamily	245864	110	528	9.27515e-42	155.899	cl12078	p450 superfamily
Q#99 - >jgi|Aurde1|111[jgi|Aurde1|111830|fgenesh1_kg.8_#_56_#_isotig05812]	superfamily	245864	115	515	7.79821e-65	219.842	cl12078	p450 superfamily
Q#100 - >jgi|Aurde1|109[jgi|Aurde1|109651|fgenesh1_kg.1_#_209_#_isotig05909]	superfamily	245864	129	504	1.24643e-38	146.655	cl12078	p450 superfamily
Q#101 - >jgi|Aurde1|116[jgi|Aurde1|116807|fgenesh1_kg.111_#_2_#_isotig05883]	superfamily	245864	56	524	2.54551e-66	224.465	cl12078	p450 superfamily
Q#102 - >jgi|Aurde1|116[jgi|Aurde1|116682|fgenesh1_kg.103_#_3_#_isotig05890]	superfamily	245864	39	479	1.31007e-58	202.508	cl12078	p450 superfamily
Q#103 - >jgi|Aurde1|116[jgi|Aurde1|116693|fgenesh1_kg.104_#_8_#_isotig04922]	superfamily	245864	113	563	9.4085e-50	181.131	cl12078	p450 superfamily
Q#104 - >jgi|Aurde1|114[jgi|Aurde1|114825|fgenesh1_kg.47_#_11_#_isotig01379]	superfamily	245864	39	489	6.45014e-71	235.636	cl12078	p450 superfamily
Q#105 - >jgi|Aurde1|123[jgi|Aurde1|123797|fgenesh1_pg.25_#_110]	superfamily	245864	47	507	1.49505e-61	217.146	cl12078	p450 superfamily
Q#106 - >jgi|Aurde1|140[jgi|Aurde1|140313|fgenesh1_pm.155_#_1]	superfamily	245864	60	512	3.2526e-88	281.86	cl12078	p450 superfamily
Q#107 - >jgi|Aurde1|138[jgi|Aurde1|138594|fgenesh1_pm.60_#_17]	superfamily	245864	1	381	2.6262e-61	207.516	cl12078	p450 superfamily
Q#108 - >jgi|Aurde1|159[jgi|Aurde1|159202|gm1.4053_g]	superfamily	245864	174	354	9.68631e-46	164.374	cl12078	p450 superfamily
Q#109 - >jgi|Aurde1|159[jgi|Aurde1|159754|gm1.4605_g]	superfamily	245864	157	517	2.72697e-57	199.812	cl12078	p450 superfamily
Q#110 - >jgi|Aurde1|161[jgi|Aurde1|161751|gm1.6602_g]	superfamily	245864	60	479	2.25196e-31	124.313	cl12078	p450 superfamily
Q#111 - >jgi|Aurde1|161[jgi|Aurde1|161754|gm1.6605_g]	superfamily	245864	83	444	3.21922e-35	135.484	cl12078	p450 superfamily
Q#112 - >jgi|Aurde1|162[jgi|Aurde1|162003|gm1.6854_g]	superfamily	245864	58	538	2.86044e-64	218.687	cl12078	p450 superfamily
Q#113 - >jgi|Aurde1|150[jgi|Aurde1|150166|estExt_fgenesh1_pg.C_100070]	superfamily	245864	65	504	7.91597e-42	155.899	cl12078	p450 superfamily
Q#114 - >jgi|Aurde1|150[jgi|Aurde1|150786|estExt_fgenesh1_pg.C_160192]	superfamily	245864	28	453	7.29545e-62	210.212	cl12078	p450 superfamily
Q#115 - >jgi|Aurde1|175[jgi|Aurde1|175275|gm1.20126_g]	superfamily	245864	92	520	1.09136e-51	184.019	cl12078	p450 superfamily
Q#116 - >jgi|Aurde1|175[jgi|Aurde1|175033|gm1.19884_g]	superfamily	245864	184	557	1.88083e-43	160.907	cl12078	p450 superfamily
Q#117 - >jgi|Aurde1|173[jgi|Aurde1|173153|gm1.18004_g]	superfamily	245864	37	471	3.47021e-67	225.62	cl12078	p450 superfamily
Q#118 - >jgi|Aurde1|173[jgi|Aurde1|173250|gm1.18101_g]	superfamily	245864	54	522	4.6825e-74	244.88	cl12078	p450 superfamily
Q#119 - >jgi|Aurde1|167[jgi|Aurde1|167837|gm1.12688_g]	superfamily	245864	40	486	2.81742e-66	223.309	cl12078	p450 superfamily
Q#120 - >jgi|Aurde1|167[jgi|Aurde1|167845|gm1.12696_g]	superfamily	245864	37	484	9.26201e-70	231.784	cl12078	p450 superfamily
Q#121 - >jgi|Aurde1|167[jgi|Aurde1|167723|gm1.12574_g]	superfamily	245864	96	512	9.32475e-41	153.203	cl12078	p450 superfamily
Q#122 - >jgi|Aurde1|164[jgi|Aurde1|164648|gm1.9499_g]	superfamily	245864	47	500	6.13009e-43	158.981	cl12078	p450 superfamily
Q#123 - >jgi|Aurde1|164[jgi|Aurde1|164809|gm1.9660_g]	superfamily	245864	63	514	4.75005e-42	156.67	cl12078	p450 superfamily
Q#124 - >jgi|Aurde1|169[jgi|Aurde1|169976|gm1.14827_g]	superfamily	245864	42	499	1.12952e-91	290.334	cl12078	p450 superfamily
Q#125 - >jgi|Aurde1|169[jgi|Aurde1|169921|gm1.14772_g]	superfamily	245864	29	306	6.95759e-27	108.905	cl12078	p450 superfamily
Q#126 - >jgi|Aurde1|168[jgi|Aurde1|168837|gm1.13688_g]	superfamily	245864	56	502	5.26091e-52	185.174	cl12078	p450 superfamily
Q#127 - >jgi|Aurde1|188[jgi|Aurde1|188685|estExt_Genemark1.C_1540005]	superfamily	245864	40	507	2.05185e-59	205.205	cl12078	p450 superfamily
Q#128 - >jgi|Aurde1|182[jgi|Aurde1|182990|estExt_Genemark1.C_150076]	superfamily	245864	85	483	3.96471e-36	138.951	cl12078	p450 superfamily
Q#129 - >jgi|Aurde1|181[jgi|Aurde1|181136|estExt_Genemark1.C_5_t10264]	superfamily	245864	61	496	3.60404e-56	195.96	cl12078	p450 superfamily
Q#130 - >jgi|Aurde1|184[jgi|Aurde1|184701|estExt_Genemark1.C_310170]	superfamily	245864	35	529	8.62792e-41	153.203	cl12078	p450 superfamily
Q#131 - >jgi|Aurde1|185[jgi|Aurde1|185745|estExt_Genemark1.C_480041]	superfamily	245864	54	479	3.68636e-56	195.96	cl12078	p450 superfamily
Q#132 - >jgi|Aurde1|185[jgi|Aurde1|185973|estExt_Genemark1.C_510074]	superfamily	245864	2	155	8.30481e-28	115.068	cl12078	p450 superfamily
Q#133 - >jgi|Aurde1|186[jgi|Aurde1|186216|estExt_Genemark1.C_550032]	superfamily	245864	33	472	5.1143e-60	206.36	cl12078	p450 superfamily
Q#134 - >jgi|Aurde1|461[jgi|Aurde1|46173|gw1.73.150.1]	superfamily	245864	126	428	3.10776e-09	57.2882	cl12078	p450 superfamily
Q#135 - >jgi|Aurde1|772[jgi|Aurde1|77275|e_gw1.749.3.1]	superfamily	245864	5	120	2.2619e-28	106.979	cl12078	p450 superfamily
Q#136 - >jgi|Aurde1|819[jgi|Aurde1|81940|estExt_Genewise1Plus.C_5_t10089]	superfamily	245864	207	517	3.38575e-10	60.755	cl12078	p450 superfamily
Q#137 - >jgi|Aurde1|112[jgi|Aurde1|112296|fgenesh1_kg.11_#_39_#_isotig04048]	superfamily	245864	164	518	1.43513e-09	58.829	cl12078	p450 superfamily
Q#138 - >jgi|Aurde1|131[jgi|Aurde1|131352|fgenesh1_pg.276_#_1]	superfamily	245864	302	670	6.6114e-23	101.201	cl12078	p450 superfamily
Q#139 - >jgi|Aurde1|178[jgi|Aurde1|178302|gm1.23153_g]	superfamily	245864	40	210	9.06384e-13	65.3774	cl12078	p450 superfamily
Q#140 - >jgi|Aurde1|167[jgi|Aurde1|167902|gm1.12753_g]	superfamily	245864	5	83	7.56399e-07	47.6582	cl12078	p450 superfamily
Q#141 - >jgi|Aurde1|559[jgi|Aurde1|55948|e_gw1.6.732.1]	superfamily	245864	1	449	4.61048e-61	207.901	cl12078	p450 superfamily
Q#142 - >jgi|Aurde1|628[jgi|Aurde1|62802|e_gw1.25.223.1]	superfamily	245864	57	486	4.93522e-61	208.672	cl12078	p450 superfamily
Q#143 - >jgi|Aurde1|715[jgi|Aurde1|71570|e_gw1.85.155.1]	superfamily	245864	54	532	1.50587e-44	163.988	cl12078	p450 superfamily
Q#144 - >jgi|Aurde1|891[jgi|Aurde1|89185|estExt_Genewise1Plus.C_480094]	superfamily	245864	54	488	5.22318e-60	206.36	cl12078	p450 superfamily
Q#145 - >jgi|Aurde1|846[jgi|Aurde1|84653|estExt_Genewise1Plus.C_13_t10077]	superfamily	245864	42	486	1.98697e-66	223.309	cl12078	p450 superfamily
Q#146 - >jgi|Aurde1|849[jgi|Aurde1|84971|estExt_Genewise1Plus.C_13_t10472]	superfamily	245864	33	476	6.87818e-62	210.983	cl12078	p450 superfamily
Q#147 - >jgi|Aurde1|911[jgi|Aurde1|91166|estExt_Genewise1Plus.C_730029]	superfamily	245864	63	488	3.92801e-11	63.8366	cl12078	p450 superfamily
Q#148 - >jgi|Aurde1|925[jgi|Aurde1|92572|estExt_Genewise1Plus.C_1220025]	superfamily	245864	25	470	1.08654e-66	223.694	cl12078	p450 superfamily
Q#149 - >jgi|Aurde1|110[jgi|Aurde1|110213|fgenesh1_kg.2_#_277_#_isotig06045]	superfamily	245864	45	489	3.91303e-48	173.618	cl12078	p450 superfamily
Q#150 - >jgi|Aurde1|120[jgi|Aurde1|120026|fgenesh1_pg.4_#_311]	superfamily	245864	206	345	5.03847e-18	83.867	cl12078	p450 superfamily
Q#150 - >jgi|Aurde1|120[jgi|Aurde1|120026|fgenesh1_pg.4_#_311]	superfamily	245864	40	204	1.37837e-12	67.3034	cl12078	p450 superfamily
Q#151 - >jgi|Aurde1|126[jgi|Aurde1|126394|fgenesh1_pg.51_#_64]	superfamily	245864	232	328	1.0796e-07	52.2806	cl12078	p450 superfamily
Q#151 - >jgi|Aurde1|126[jgi|Aurde1|126394|fgenesh1_pg.51_#_64]	superfamily	245864	38	105	2.31731e-05	44.9618	cl12078	p450 superfamily
Q#152 - >jgi|Aurde1|126[jgi|Aurde1|126094|fgenesh1_pg.48_#_26]	superfamily	245864	81	507	2.07892e-61	210.212	cl12078	p450 superfamily
Q#153 - >jgi|Aurde1|140[jgi|Aurde1|140721|estExt_fgenesh1_pm.C_1_t10025]	superfamily	245864	42	502	1.1892e-61	210.983	cl12078	p450 superfamily
Q#154 - >jgi|Aurde1|135[jgi|Aurde1|135378|fgenesh1_pm.10_#_84]	superfamily	245864	41	444	1.53653e-43	160.907	cl12078	p450 superfamily
Q#155 - >jgi|Aurde1|161[jgi|Aurde1|161359|gm1.6210_g]	superfamily	245864	33	330	8.56108e-20	89.645	cl12078	p450 superfamily
Q#156 - >jgi|Aurde1|154[jgi|Aurde1|154892|estExt_fgenesh1_pg.C_1620012]	superfamily	245864	5	447	7.78038e-52	183.248	cl12078	p450 superfamily
Q#157 - >jgi|Aurde1|167[jgi|Aurde1|167100|gm1.11951_g]	superfamily	245864	29	453	2.75113e-49	179.782	cl12078	p450 superfamily
Q#158 - >jgi|Aurde1|167[jgi|Aurde1|167897|gm1.12748_g]	superfamily	245864	58	245	3.16928e-36	133.558	cl12078	p450 superfamily
Q#159 - >jgi|Aurde1|167[jgi|Aurde1|167899|gm1.12750_g]	superfamily	245864	53	441	5.71324e-48	172.078	cl12078	p450 superfamily
Q#160 - >jgi|Aurde1|163[jgi|Aurde1|163905|gm1.8756_g]	superfamily	245864	55	492	1.048e-57	200.197	cl12078	p450 superfamily
Q#161 - >jgi|Aurde1|169[jgi|Aurde1|169642|gm1.14493_g]	superfamily	245864	63	501	3.4274e-36	139.336	cl12078	p450 superfamily
Q#162 - >jgi|Aurde1|182[jgi|Aurde1|182894|estExt_Genemark1.C_130294]	superfamily	245864	40	466	2.51094e-48	174.389	cl12078	p450 superfamily
Q#163 - >jgi|Aurde1|182[jgi|Aurde1|182890|estExt_Genemark1.C_130289]	superfamily	245864	42	463	4.41681e-55	193.264	cl12078	p450 superfamily
Q#164 - >jgi|Aurde1|182[jgi|Aurde1|182887|estExt_Genemark1.C_130286]	superfamily	245864	43	488	3.86996e-55	193.264	cl12078	p450 superfamily
Q#165 - >jgi|Aurde1|187[jgi|Aurde1|187549|estExt_Genemark1.C_850087]	superfamily	245864	84	523	1.66091e-62	213.679	cl12078	p450 superfamily
Q#166 - >jgi|Aurde1|185[jgi|Aurde1|185736|estExt_Genemark1.C_480026]	superfamily	245864	54	446	4.28861e-62	211.753	cl12078	p450 superfamily
Q#187 - >jgi|Aurde1|597[jgi|Aurde1|59722|e_gw1.15.35.1]	superfamily	245864	43	371	1.26585e-28	114.683	cl12078	p450 superfamily
Q#188 - >jgi|Aurde1|669[jgi|Aurde1|66981|e_gw1.48.69.1]	superfamily	245864	40	493	1.33941e-50	180.552	cl12078	p450 superfamily
Q#189 - >jgi|Aurde1|831[jgi|Aurde1|83159|estExt_Genewise1Plus.C_6_t20190]	superfamily	245864	212	517	2.298e-19	89.645	cl12078	p450 superfamily
Q#190 - >jgi|Aurde1|850[jgi|Aurde1|85077|estExt_Genewise1Plus.C_150153]	superfamily	245864	180	440	1.82171e-30	121.231	cl12078	p450 superfamily
Q#191 - >jgi|Aurde1|112[jgi|Aurde1|112632|fgenesh1_kg.15_#_9_#_isotig06020]	superfamily	245864	76	487	1.09045e-35	137.41	cl12078	p450 superfamily
Q#192 - >jgi|Aurde1|156[jgi|Aurde1|156508|gm1.1359_g]	superfamily	245864	21	372	4.29493e-54	187.486	cl12078	p450 superfamily
Q#193 - >jgi|Aurde1|157[jgi|Aurde1|157970|gm1.2821_g]	superfamily	245864	23	226	6.90185e-45	157.825	cl12078	p450 superfamily
Q#194 - >jgi|Aurde1|157[jgi|Aurde1|157969|gm1.2820_g]	superfamily	245864	5	188	1.27287e-22	93.8822	cl12078	p450 superfamily
Q#195 - >jgi|Aurde1|159[jgi|Aurde1|159926|gm1.4777_g]	superfamily	245864	58	493	5.27637e-33	129.706	cl12078	p450 superfamily
Q#196 - >jgi|Aurde1|161[jgi|Aurde1|161722|gm1.6573_g]	superfamily	245864	135	484	2.6974e-28	115.453	cl12078	p450 superfamily
Q#197 - >jgi|Aurde1|150[jgi|Aurde1|150400|estExt_fgenesh1_pg.C_120097]	superfamily	245864	39	418	1.95258e-40	155.899	cl12078	p450 superfamily
Q#198 - >jgi|Aurde1|167[jgi|Aurde1|167901|gm1.12752_g]	superfamily	245864	2	130	5.4021e-26	105.438	cl12078	p450 superfamily
Q#199 - >jgi|Aurde1|167[jgi|Aurde1|167474|gm1.12325_g]	superfamily	245864	214	473	3.68691e-26	109.29	cl12078	p450 superfamily
Q#200 - >jgi|Aurde1|170[jgi|Aurde1|170078|gm1.14929_g]	superfamily	245864	33	429	1.44802e-49	175.93	cl12078	p450 superfamily
Q#201 - >jgi|Aurde1|169[jgi|Aurde1|169913|gm1.14764_g]	superfamily	245864	172	462	1.2679e-22	98.8898	cl12078	p450 superfamily
Q#202 - >jgi|Aurde1|168[jgi|Aurde1|168852|gm1.13703_g]	superfamily	245864	29	282	1.72491e-43	156.285	cl12078	p450 superfamily
Q#203 - >jgi|Aurde1|706[jgi|Aurde1|70693|e_gw1.75.144.1]	superfamily	245864	37	460	1.89205e-63	215.605	cl12078	p450 superfamily
Q#204 - >jgi|Aurde1|512[jgi|Aurde1|51254|e_gw1.2.1313.1]	superfamily	245864	10	431	1.01355e-69	240.643	cl12078	p450 superfamily
Q#205 - >jgi|Aurde1|573[jgi|Aurde1|57316|e_gw1.8.98.1]	superfamily	245864	167	483	4.33328e-58	200.968	cl12078	p450 superfamily
Q#206 - >jgi|Aurde1|642[jgi|Aurde1|64284|e_gw1.32.263.1]	superfamily	245864	8	471	4.49144e-67	233.324	cl12078	p450 superfamily
Q#207 - >jgi|Aurde1|637[jgi|Aurde1|63720|e_gw1.29.27.1]	superfamily	245864	33	481	4.40767e-66	221.768	cl12078	p450 superfamily
Q#208 - >jgi|Aurde1|630[jgi|Aurde1|63011|e_gw1.26.142.1]	superfamily	245864	56	480	3.83807e-65	219.842	cl12078	p450 superfamily
Q#209 - >jgi|Aurde1|790[jgi|Aurde1|79005|estExt_Genewise1Plus.C_2_t10016]	superfamily	245864	10	431	3.26101e-68	236.406	cl12078	p450 superfamily
Q#210 - >jgi|Aurde1|904[jgi|Aurde1|90403|estExt_Genewise1Plus.C_620060]	superfamily	245864	21	413	2.09351e-45	164.374	cl12078	p450 superfamily
Q#211 - >jgi|Aurde1|921[jgi|Aurde1|92182|estExt_Genewise1Plus.C_1030031]	superfamily	245864	37	475	5.49173e-68	227.546	cl12078	p450 superfamily
Q#212 - >jgi|Aurde1|112[jgi|Aurde1|112837|fgenesh1_kg.17_#_31_#_isotig01698]	superfamily	245864	2	437	1.42141e-43	160.136	cl12078	p450 superfamily
Q#213 - >jgi|Aurde1|112[jgi|Aurde1|112206|fgenesh1_kg.10_#_129_#_isotig02393]	superfamily	245864	4	463	5.64221e-69	229.858	cl12078	p450 superfamily
Q#214 - >jgi|Aurde1|116[jgi|Aurde1|116277|fgenesh1_kg.85_#_18_#_isotig02297]	superfamily	245864	75	473	8.37155e-67	225.235	cl12078	p450 superfamily
Q#215 - >jgi|Aurde1|115[jgi|Aurde1|115666|fgenesh1_kg.65_#_3_#_isotig05791]	superfamily	245864	84	527	1.11816e-35	138.18	cl12078	p450 superfamily
Q#216 - >jgi|Aurde1|115[jgi|Aurde1|115077|fgenesh1_kg.52_#_41_#_isotig05673]	superfamily	245864	35	510	1.29949e-46	170.152	cl12078	p450 superfamily
Q#217 - >jgi|Aurde1|115[jgi|Aurde1|115166|fgenesh1_kg.54_#_34_#_isotig05768]	superfamily	245864	59	501	1.06874e-70	235.636	cl12078	p450 superfamily
Q#218 - >jgi|Aurde1|115[jgi|Aurde1|115065|fgenesh1_kg.52_#_29_#_isotig05749]	superfamily	245864	54	477	2.77824e-60	207.131	cl12078	p450 superfamily
Q#219 - >jgi|Aurde1|135[jgi|Aurde1|135452|fgenesh1_pm.10_#_158]	superfamily	245864	132	512	5.36024e-50	179.396	cl12078	p450 superfamily
Q#220 - >jgi|Aurde1|138[jgi|Aurde1|138819|fgenesh1_pm.65_#_25]	superfamily	245864	20	461	3.8813e-91	287.252	cl12078	p450 superfamily
Q#221 - >jgi|Aurde1|137[jgi|Aurde1|137874|fgenesh1_pm.45_#_1]	superfamily	245864	36	467	2.53079e-66	224.08	cl12078	p450 superfamily
Q#222 - >jgi|Aurde1|155[jgi|Aurde1|155966|gm1.817_g]	superfamily	245864	10	431	1.15102e-70	243.34	cl12078	p450 superfamily
Q#223 - >jgi|Aurde1|160[jgi|Aurde1|160504|gm1.5355_g]	superfamily	245864	25	246	8.84607e-36	133.558	cl12078	p450 superfamily
Q#224 - >jgi|Aurde1|159[jgi|Aurde1|159942|gm1.4793_g]	superfamily	245864	156	472	1.79659e-27	113.142	cl12078	p450 superfamily
Q#225 - >jgi|Aurde1|149[jgi|Aurde1|149907|estExt_fgenesh1_pg.C_80157]	superfamily	245864	128	472	2.70965e-47	171.307	cl12078	p450 superfamily
Q#226 - >jgi|Aurde1|155[jgi|Aurde1|155013|estExt_fgenesh1_pg.C_1900006]	superfamily	245864	76	500	4.62248e-48	173.618	cl12078	p450 superfamily
Q#227 - >jgi|Aurde1|173[jgi|Aurde1|173148|gm1.17999_g]	superfamily	245864	48	496	3.32673e-56	196.73	cl12078	p450 superfamily
Q#228 - >jgi|Aurde1|179[jgi|Aurde1|179409|estExt_Genemark1.C_2_t10004]	superfamily	245864	8	430	3.99647e-73	250.273	cl12078	p450 superfamily
Q#229 - >jgi|Aurde1|179[jgi|Aurde1|179074|estExt_Genemark1.C_1_t10387]	superfamily	245864	60	477	8.04122e-45	164.374	cl12078	p450 superfamily
Q#230 - >jgi|Aurde1|178[jgi|Aurde1|178303|gm1.23154_g]	superfamily	245864	48	232	2.83745e-06	46.8878	cl12078	p450 superfamily
Q#231 - >jgi|Aurde1|164[jgi|Aurde1|164597|gm1.9448_g]	superfamily	245864	59	494	1.38475e-52	186.33	cl12078	p450 superfamily
Q#232 - >jgi|Aurde1|189[jgi|Aurde1|189006|estExt_Genemark1.C_2140009]	superfamily	245864	69	536	7.38271e-35	135.484	cl12078	p450 superfamily
Q#233 - >jgi|Aurde1|188[jgi|Aurde1|188941|estExt_Genemark1.C_1900007]	superfamily	245864	84	513	4.63643e-59	204.049	cl12078	p450 superfamily
Q#234 - >jgi|Aurde1|183[jgi|Aurde1|183252|estExt_Genemark1.C_170055]	superfamily	245864	8	430	1.64034e-66	231.013	cl12078	p450 superfamily
Q#235 - >jgi|Aurde1|181[jgi|Aurde1|181266|estExt_Genemark1.C_5_t10428]	superfamily	245864	41	518	1.91966e-61	210.598	cl12078	p450 superfamily
Q#236 - >jgi|Aurde1|185[jgi|Aurde1|185941|estExt_Genemark1.C_510009]	superfamily	245864	8	431	9.05463e-66	229.472	cl12078	p450 superfamily
Q#240 - >jgi|Aurde1|713[jgi|Aurde1|71358|e_gw1.83.80.1]	superfamily	245864	11	43	1.67559e-05	40.3394	cl12078	p450 superfamily
Q#241 - >jgi|Aurde1|112[jgi|Aurde1|112611|fgenesh1_kg.14_#_34_#_isotig09963]	superfamily	245864	88	177	0.000102164	41.1098	cl12078	p450 superfamily
Q#243 - >jgi|Aurde1|160[jgi|Aurde1|160503|gm1.5354_g]	superfamily	245864	13	134	2.57717e-05	41.495	cl12078	p450 superfamily
Q#244 - >jgi|Aurde1|161[jgi|Aurde1|161687|gm1.6538_g]	superfamily	245864	85	323	2.66894e-07	51.125	cl12078	p450 superfamily
Q#245 - >jgi|Aurde1|171[jgi|Aurde1|171726|gm1.16577_g]	superfamily	245864	8	48	0.000109873	37.643	cl12078	p450 superfamily
Q#246 - >jgi|Aurde1|171[jgi|Aurde1|171835|gm1.16686_g]	superfamily	245864	2	130	2.54635e-08	50.5484	cl12078	p450 superfamily
Q#248 - >jgi|Aurde1|169[jgi|Aurde1|169927|gm1.14778_g]	superfamily	245864	155	264	0.00102878	38.7986	cl12078	p450 superfamily
Q#250 - >jgi|Aurde1|644[jgi|Aurde1|64455|e_gw1.32.79.1]	superfamily	245864	117	507	6.75218e-50	179.011	cl12078	p450 superfamily
Q#251 - >jgi|Aurde1|683[jgi|Aurde1|68313|e_gw1.57.101.1]	superfamily	245864	90	390	8.22838e-21	93.1118	cl12078	p450 superfamily
Q#252 - >jgi|Aurde1|933[jgi|Aurde1|93372|estExt_Genewise1Plus.C_1900010]	superfamily	245864	15	229	6.96265e-17	78.089	cl12078	p450 superfamily
Q#253 - >jgi|Aurde1|111[jgi|Aurde1|111203|fgenesh1_kg.5_#_135_#_isotig06406]	superfamily	245864	37	473	1.37648e-61	209.827	cl12078	p450 superfamily
Q#254 - >jgi|Aurde1|109[jgi|Aurde1|109660|fgenesh1_kg.1_#_218_#_isotig06278]	superfamily	245864	288	451	3.76268e-45	165.144	cl12078	p450 superfamily
Q#255 - >jgi|Aurde1|110[jgi|Aurde1|110536|fgenesh1_kg.3_#_221_#_isotig05743]	superfamily	245864	44	503	1.52065e-28	116.609	cl12078	p450 superfamily
Q#256 - >jgi|Aurde1|145[jgi|Aurde1|145436|estExt_fgenesh1_pm.C_440077]	superfamily	245864	56	466	6.48478e-59	204.049	cl12078	p450 superfamily
Q#257 - >jgi|Aurde1|153[jgi|Aurde1|153117|estExt_fgenesh1_pg.C_580043]	superfamily	245864	300	468	1.08095e-22	98.8898	cl12078	p450 superfamily
Q#258 - >jgi|Aurde1|173[jgi|Aurde1|173237|gm1.18088_g]	superfamily	245864	80	522	5.80141e-59	204.434	cl12078	p450 superfamily
Q#259 - >jgi|Aurde1|168[jgi|Aurde1|168759|gm1.13610_g]	superfamily	245864	60	508	1.66847e-60	208.286	cl12078	p450 superfamily
Q#260 - >jgi|Aurde1|672[jgi|Aurde1|67222|e_gw1.50.150.1]	superfamily	245864	755	1169	1.0715e-15	80.015	cl12078	p450 superfamily
Q#261 - >jgi|Aurde1|790[jgi|Aurde1|79079|estExt_Genewise1Plus.C_2_t10112]	superfamily	245864	724	1138	6.93098e-21	95.8082	cl12078	p450 superfamily
Q#262 - >jgi|Aurde1|127[jgi|Aurde1|127340|fgenesh1_pg.65_#_10]	superfamily	245864	120	405	4.30643e-31	123.928	cl12078	p450 superfamily
Q#263 - >jgi|Aurde1|159[jgi|Aurde1|159894|gm1.4745_g]	superfamily	245864	148	344	2.25583e-18	87.3338	cl12078	p450 superfamily
Q#266 - >jgi|Aurde1|114[jgi|Aurde1|114269|fgenesh1_kg.37_#_13_#_isotig03863]	superfamily	245864	1070	1168	0.000739379	42.2654	cl12078	p450 superfamily
Q#270 - >jgi|Aurde1|182[jgi|Aurde1|182766|estExt_Genemark1.C_130107]	superfamily	245864	881	1222	1.13394e-13	73.8518	cl12078	p450 superfamily
Q#285 - >jgi|Aurde1|168[jgi|Aurde1|168412|gm1.13263_g]	superfamily	245864	8	55	0.00662634	38.0282	cl12078	p450 superfamily

## Sheet: Coniophora puteana
Coniophora puteana v1.0
#Batch CD-search tool	NIH/NLM/NCBI
#cdsid	QM3-qcdsearch-2E87414FE4E39C42-182CAD5F6D194291
#datatype	hits Concise data(Superfamily only)
#status	0
#Start time	2013-12-06T09:24:24	Run time	0:00:08:15
#status	success
Query	Hit type	PSSM-ID	From	To	E-Value	Bitscore	Accession	Short name
Q#1 - >jgi|Conpu1|918[jgi|Conpu1|91812|fgenesh1_pm.10_#_140]	superfamily	245864	49	435	1.14471e-72	239.102	cl12078	p450 superfamily
Q#2 - >jgi|Conpu1|391[jgi|Conpu1|39189|gw1.13.791.1]	superfamily	245864	54	474	6.35114e-57	197.116	cl12078	p450 superfamily
Q#3 - >jgi|Conpu1|482[jgi|Conpu1|48238|e_gw1.2.1265.1]	superfamily	245864	14	432	8.07465e-59	201.353	cl12078	p450 superfamily
Q#4 - >jgi|Conpu1|517[jgi|Conpu1|51700|e_gw1.4.891.1]	superfamily	245864	19	417	2.73387e-46	168.611	cl12078	p450 superfamily
Q#5 - >jgi|Conpu1|567[jgi|Conpu1|56757|e_gw1.7.1294.1]	superfamily	245864	41	477	2.052e-56	195.96	cl12078	p450 superfamily
Q#6 - >jgi|Conpu1|555[jgi|Conpu1|55506|e_gw1.6.71.1]	superfamily	245864	1	365	1.50587e-43	158.21	cl12078	p450 superfamily
Q#7 - >jgi|Conpu1|538[jgi|Conpu1|53865|e_gw1.5.1320.1]	superfamily	245864	105	553	2.01747e-67	227.932	cl12078	p450 superfamily
Q#8 - >jgi|Conpu1|644[jgi|Conpu1|64481|e_gw1.14.988.1]	superfamily	245864	36	457	3.32113e-57	198.271	cl12078	p450 superfamily
Q#9 - >jgi|Conpu1|666[jgi|Conpu1|66660|e_gw1.18.201.1]	superfamily	245864	15	444	2.08845e-76	248.732	cl12078	p450 superfamily
Q#10 - >jgi|Conpu1|785[jgi|Conpu1|78531|fgenesh1_kg.1_#_9_#_isotig05501]	superfamily	245864	76	532	3.17124e-61	210.598	cl12078	p450 superfamily
Q#11 - >jgi|Conpu1|807[jgi|Conpu1|80797|fgenesh1_kg.3_#_551_#_isotig04497]	superfamily	245864	100	546	1.49493e-73	244.88	cl12078	p450 superfamily
Q#12 - >jgi|Conpu1|807[jgi|Conpu1|80789|fgenesh1_kg.3_#_543_#_isotig00703]	superfamily	245864	48	478	1.0639e-66	224.465	cl12078	p450 superfamily
Q#13 - >jgi|Conpu1|808[jgi|Conpu1|80811|fgenesh1_kg.3_#_565_#_isotig06385]	superfamily	245864	42	469	5.83083e-66	222.154	cl12078	p450 superfamily
Q#14 - >jgi|Conpu1|808[jgi|Conpu1|80804|fgenesh1_kg.3_#_558_#_isotig02486]	superfamily	245864	103	549	1.06735e-67	229.087	cl12078	p450 superfamily
Q#15 - >jgi|Conpu1|807[jgi|Conpu1|80716|fgenesh1_kg.3_#_470_#_isotig05733]	superfamily	245864	298	449	2.60434e-34	133.173	cl12078	p450 superfamily
Q#16 - >jgi|Conpu1|805[jgi|Conpu1|80512|fgenesh1_kg.3_#_266_#_isotig02733]	superfamily	245864	105	529	7.08475e-51	182.478	cl12078	p450 superfamily
Q#17 - >jgi|Conpu1|872[jgi|Conpu1|87279|fgenesh1_pm.2_#_50]	superfamily	245864	15	440	2.99403e-65	219.072	cl12078	p450 superfamily
Q#18 - >jgi|Conpu1|827[jgi|Conpu1|82746|fgenesh1_kg.7_#_248_#_isotig06450]	superfamily	245864	39	495	6.29348e-56	195.19	cl12078	p450 superfamily
Q#19 - >jgi|Conpu1|848[jgi|Conpu1|84838|fgenesh1_kg.14_#_56_#_isotig05621]	superfamily	245864	68	541	2.76281e-61	210.983	cl12078	p450 superfamily
Q#20 - >jgi|Conpu1|966[jgi|Conpu1|96682|estExt_Genewise1.C_1_t70053]	superfamily	245864	45	499	1.57255e-59	205.205	cl12078	p450 superfamily
Q#21 - >jgi|Conpu1|941[jgi|Conpu1|94141|estExt_Genewise1.C_1_t10031]	superfamily	245864	1	399	2.37419e-64	215.99	cl12078	p450 superfamily
Q#22 - >jgi|Conpu1|941[jgi|Conpu1|94178|estExt_Genewise1.C_1_t10083]	superfamily	245864	55	509	6.5407e-66	222.539	cl12078	p450 superfamily
Q#23 - >jgi|Conpu1|925[jgi|Conpu1|92592|fgenesh1_pm.13_#_26]	superfamily	245864	45	472	4.67378e-68	227.932	cl12078	p450 superfamily
Q#24 - >jgi|Conpu1|102[jgi|Conpu1|102663|estExt_Genewise1.C_5_t10462]	superfamily	245864	136	556	2.22462e-58	203.664	cl12078	p450 superfamily
Q#25 - >jgi|Conpu1|100[jgi|Conpu1|100782|estExt_Genewise1.C_3_t50107]	superfamily	245864	111	553	5.46485e-70	235.25	cl12078	p450 superfamily
Q#26 - >jgi|Conpu1|100[jgi|Conpu1|100613|estExt_Genewise1.C_3_t40375]	superfamily	245864	63	460	4.42747e-75	246.036	cl12078	p450 superfamily
Q#27 - >jgi|Conpu1|100[jgi|Conpu1|100651|estExt_Genewise1.C_3_t40444]	superfamily	245864	17	440	6.4827e-79	254.896	cl12078	p450 superfamily
Q#28 - >jgi|Conpu1|100[jgi|Conpu1|100529|estExt_Genewise1.C_3_t40267]	superfamily	245864	48	485	3.12515e-59	204.049	cl12078	p450 superfamily
Q#29 - >jgi|Conpu1|100[jgi|Conpu1|100581|estExt_Genewise1.C_3_t40340]	superfamily	245864	63	460	1.13913e-74	244.88	cl12078	p450 superfamily
Q#30 - >jgi|Conpu1|996[jgi|Conpu1|99612|estExt_Genewise1.C_3_t20178]	superfamily	245864	50	483	2.88538e-71	236.406	cl12078	p450 superfamily
Q#31 - >jgi|Conpu1|993[jgi|Conpu1|99328|estExt_Genewise1.C_3_t10360]	superfamily	245864	3	394	8.2816e-53	185.174	cl12078	p450 superfamily
Q#32 - >jgi|Conpu1|995[jgi|Conpu1|99571|estExt_Genewise1.C_3_t20135]	superfamily	245864	49	495	7.02217e-55	192.493	cl12078	p450 superfamily
Q#33 - >jgi|Conpu1|114[jgi|Conpu1|114678|estExt_Genewise1Plus.C_1_t20414]	superfamily	245864	81	548	7.66375e-50	179.782	cl12078	p450 superfamily
Q#34 - >jgi|Conpu1|109[jgi|Conpu1|109006|estExt_Genewise1.C_11_t10360]	superfamily	245864	112	538	1.6533e-54	194.228	cl12078	p450 superfamily
Q#35 - >jgi|Conpu1|108[jgi|Conpu1|108639|estExt_Genewise1.C_10_t20440]	superfamily	245864	78	523	2.78464e-70	234.48	cl12078	p450 superfamily
Q#36 - >jgi|Conpu1|109[jgi|Conpu1|109669|estExt_Genewise1.C_12_t10335]	superfamily	245864	79	476	4.8604e-55	192.878	cl12078	p450 superfamily
Q#37 - >jgi|Conpu1|122[jgi|Conpu1|122447|estExt_Genewise1Plus.C_5_t10462]	superfamily	245864	109	558	1.76025e-58	204.049	cl12078	p450 superfamily
Q#38 - >jgi|Conpu1|122[jgi|Conpu1|122101|estExt_Genewise1Plus.C_4_t40238]	superfamily	245864	3	400	5.70319e-43	157.055	cl12078	p450 superfamily
Q#39 - >jgi|Conpu1|120[jgi|Conpu1|120560|estExt_Genewise1Plus.C_3_t50053]	superfamily	245864	42	488	4.06739e-71	236.406	cl12078	p450 superfamily
Q#40 - >jgi|Conpu1|120[jgi|Conpu1|120434|estExt_Genewise1Plus.C_3_t40383]	superfamily	245864	56	485	3.37736e-48	173.618	cl12078	p450 superfamily
Q#41 - >jgi|Conpu1|120[jgi|Conpu1|120034|estExt_Genewise1Plus.C_3_t30410]	superfamily	245864	1	379	2.59599e-61	207.901	cl12078	p450 superfamily
Q#42 - >jgi|Conpu1|119[jgi|Conpu1|119866|estExt_Genewise1Plus.C_3_t30222]	superfamily	245864	18	475	6.06954e-59	203.279	cl12078	p450 superfamily
Q#43 - >jgi|Conpu1|118[jgi|Conpu1|118687|estExt_Genewise1Plus.C_2_t50265]	superfamily	245864	37	487	7.17994e-61	208.286	cl12078	p450 superfamily
Q#44 - >jgi|Conpu1|126[jgi|Conpu1|126458|estExt_Genewise1Plus.C_8_t20442]	superfamily	245864	43	467	5.45326e-60	205.975	cl12078	p450 superfamily
Q#45 - >jgi|Conpu1|125[jgi|Conpu1|125604|estExt_Genewise1Plus.C_7_t30020]	superfamily	245864	4	447	7.4911e-65	218.302	cl12078	p450 superfamily
Q#46 - >jgi|Conpu1|139[jgi|Conpu1|139978|estExt_fgenesh1_pm.C_160034]	superfamily	245864	112	512	3.72821e-57	199.042	cl12078	p450 superfamily
Q#47 - >jgi|Conpu1|142[jgi|Conpu1|142469|estExt_fgenesh1_pg.C_3_t10316]	superfamily	245864	34	488	1.58993e-65	220.998	cl12078	p450 superfamily
Q#48 - >jgi|Conpu1|142[jgi|Conpu1|142674|estExt_fgenesh1_pg.C_3_t20089]	superfamily	245864	62	517	4.72372e-59	204.434	cl12078	p450 superfamily
Q#49 - >jgi|Conpu1|147[jgi|Conpu1|147013|estExt_fgenesh1_pg.C_150140]	superfamily	245864	59	512	4.65467e-51	182.093	cl12078	p450 superfamily
Q#50 - >jgi|Conpu1|131[jgi|Conpu1|131167|estExt_Genewise1Plus.C_14_t20390]	superfamily	245864	70	504	8.11109e-60	205.975	cl12078	p450 superfamily
Q#51 - >jgi|Conpu1|134[jgi|Conpu1|134648|estExt_fgenesh1_pm.C_2_t10056]	superfamily	245864	41	463	3.02611e-57	198.271	cl12078	p450 superfamily
Q#52 - >jgi|Conpu1|156[jgi|Conpu1|156806|gm1.8797_g]	superfamily	245864	53	462	4.233e-80	258.748	cl12078	p450 superfamily
Q#53 - >jgi|Conpu1|160[jgi|Conpu1|160900|estExt_Genemark1.C_1_t10122]	superfamily	245864	48	440	5.61705e-63	214.064	cl12078	p450 superfamily
Q#54 - >jgi|Conpu1|160[jgi|Conpu1|160829|estExt_Genemark1.C_1_t10031]	superfamily	245864	54	552	8.99683e-64	217.916	cl12078	p450 superfamily
Q#55 - >jgi|Conpu1|161[jgi|Conpu1|161803|estExt_Genemark1.C_1_t30238]	superfamily	245864	58	472	5.03995e-64	217.146	cl12078	p450 superfamily
Q#56 - >jgi|Conpu1|163[jgi|Conpu1|163602|estExt_Genemark1.C_3_t20367]	superfamily	245864	46	490	4.38634e-74	243.725	cl12078	p450 superfamily
Q#57 - >jgi|Conpu1|163[jgi|Conpu1|163606|estExt_Genemark1.C_3_t20373]	superfamily	245864	46	483	1.37234e-70	234.865	cl12078	p450 superfamily
Q#58 - >jgi|Conpu1|163[jgi|Conpu1|163569|estExt_Genemark1.C_3_t20310]	superfamily	245864	54	469	1.73908e-60	207.131	cl12078	p450 superfamily
Q#59 - >jgi|Conpu1|163[jgi|Conpu1|163581|estExt_Genemark1.C_3_t20325]	superfamily	245864	82	399	2.79579e-58	199.427	cl12078	p450 superfamily
Q#60 - >jgi|Conpu1|163[jgi|Conpu1|163579|estExt_Genemark1.C_3_t20323]	superfamily	245864	53	478	5.37922e-67	224.465	cl12078	p450 superfamily
Q#61 - >jgi|Conpu1|163[jgi|Conpu1|163576|estExt_Genemark1.C_3_t20319]	superfamily	245864	38	481	1.48361e-74	244.88	cl12078	p450 superfamily
Q#62 - >jgi|Conpu1|162[jgi|Conpu1|162820|estExt_Genemark1.C_2_t20475]	superfamily	245864	38	480	8.94969e-68	226.391	cl12078	p450 superfamily
Q#63 - >jgi|Conpu1|163[jgi|Conpu1|163049|estExt_Genemark1.C_3_t10141]	superfamily	245864	56	507	3.30883e-64	217.916	cl12078	p450 superfamily
Q#64 - >jgi|Conpu1|148[jgi|Conpu1|148109|gm1.100_g]	superfamily	245864	69	525	2.96327e-67	226.776	cl12078	p450 superfamily
Q#65 - >jgi|Conpu1|148[jgi|Conpu1|148129|gm1.120_g]	superfamily	245864	38	489	1.74537e-52	185.945	cl12078	p450 superfamily
Q#66 - >jgi|Conpu1|148[jgi|Conpu1|148130|gm1.121_g]	superfamily	245864	53	469	2.99197e-59	203.664	cl12078	p450 superfamily
Q#67 - >jgi|Conpu1|148[jgi|Conpu1|148132|gm1.123_g]	superfamily	245864	18	342	4.68272e-51	177.856	cl12078	p450 superfamily
Q#68 - >jgi|Conpu1|148[jgi|Conpu1|148034|gm1.25_g]	superfamily	245864	68	492	2.02362e-62	213.294	cl12078	p450 superfamily
Q#69 - >jgi|Conpu1|148[jgi|Conpu1|148063|gm1.54_g]	superfamily	245864	55	487	5.20146e-59	203.664	cl12078	p450 superfamily
Q#70 - >jgi|Conpu1|150[jgi|Conpu1|150313|gm1.2304_g]	superfamily	245864	41	488	2.30911e-60	207.131	cl12078	p450 superfamily
Q#71 - >jgi|Conpu1|150[jgi|Conpu1|150999|gm1.2990_g]	superfamily	245864	280	440	1.87582e-49	176.7	cl12078	p450 superfamily
Q#71 - >jgi|Conpu1|150[jgi|Conpu1|150999|gm1.2990_g]	superfamily	245864	60	259	5.48632e-07	50.3546	cl12078	p450 superfamily
Q#72 - >jgi|Conpu1|151[jgi|Conpu1|151322|gm1.3313_g]	superfamily	245864	32	485	3.18042e-76	249.118	cl12078	p450 superfamily
Q#73 - >jgi|Conpu1|151[jgi|Conpu1|151467|gm1.3458_g]	superfamily	245864	53	444	1.13229e-70	232.939	cl12078	p450 superfamily
Q#74 - >jgi|Conpu1|151[jgi|Conpu1|151478|gm1.3469_g]	superfamily	245864	38	473	1.00441e-72	239.488	cl12078	p450 superfamily
Q#75 - >jgi|Conpu1|151[jgi|Conpu1|151580|gm1.3571_g]	superfamily	245864	49	474	1.25987e-67	226.006	cl12078	p450 superfamily
Q#76 - >jgi|Conpu1|151[jgi|Conpu1|151599|gm1.3590_g]	superfamily	245864	120	547	8.35185e-68	229.472	cl12078	p450 superfamily
Q#77 - >jgi|Conpu1|152[jgi|Conpu1|152847|gm1.4838_g]	superfamily	245864	333	769	2.81599e-61	214.835	cl12078	p450 superfamily
Q#78 - >jgi|Conpu1|152[jgi|Conpu1|152600|gm1.4591_g]	superfamily	245864	43	477	1.79285e-68	228.702	cl12078	p450 superfamily
Q#79 - >jgi|Conpu1|155[jgi|Conpu1|155382|gm1.7373_g]	superfamily	245864	43	457	1.49412e-63	215.605	cl12078	p450 superfamily
Q#80 - >jgi|Conpu1|167[jgi|Conpu1|167730|estExt_Genemark1.C_11_t10097]	superfamily	245864	53	462	4.90596e-73	240.258	cl12078	p450 superfamily
Q#81 - >jgi|Conpu1|164[jgi|Conpu1|164586|estExt_Genemark1.C_5_t10176]	superfamily	245864	1	365	1.0611e-47	169.766	cl12078	p450 superfamily
Q#82 - >jgi|Conpu1|170[jgi|Conpu1|170390|estExt_Genemark1.C_240038]	superfamily	245864	2	425	2.61205e-63	213.679	cl12078	p450 superfamily
Q#83 - >jgi|Conpu1|170[jgi|Conpu1|170394|estExt_Genemark1.C_240042]	superfamily	245864	35	483	2.62734e-66	222.539	cl12078	p450 superfamily
Q#84 - >jgi|Conpu1|169[jgi|Conpu1|169196|estExt_Genemark1.C_150190]	superfamily	245864	48	480	4.69692e-57	197.501	cl12078	p450 superfamily
Q#85 - >jgi|Conpu1|169[jgi|Conpu1|169239|estExt_Genemark1.C_150268]	superfamily	245864	44	468	9.13707e-60	205.59	cl12078	p450 superfamily
Q#86 - >jgi|Conpu1|489[jgi|Conpu1|48940|e_gw1.2.2804.1]	superfamily	245864	1	155	2.78167e-43	150.121	cl12078	p450 superfamily
Q#87 - >jgi|Conpu1|510[jgi|Conpu1|51074|e_gw1.3.1098.1]	superfamily	245864	1	140	5.54888e-37	132.787	cl12078	p450 superfamily
Q#88 - >jgi|Conpu1|509[jgi|Conpu1|50909|e_gw1.3.114.1]	superfamily	245864	42	483	3.99606e-70	232.939	cl12078	p450 superfamily
Q#89 - >jgi|Conpu1|603[jgi|Conpu1|60336|e_gw1.10.1208.1]	superfamily	245864	54	257	1.03834e-38	142.032	cl12078	p450 superfamily
Q#90 - >jgi|Conpu1|573[jgi|Conpu1|57346|e_gw1.7.983.1]	superfamily	245864	71	462	5.18154e-39	147.425	cl12078	p450 superfamily
Q#91 - >jgi|Conpu1|633[jgi|Conpu1|63361|e_gw1.13.577.1]	superfamily	245864	68	470	2.35293e-65	219.842	cl12078	p450 superfamily
Q#92 - >jgi|Conpu1|807[jgi|Conpu1|80783|fgenesh1_kg.3_#_537_#_isotig07077]	superfamily	245864	1	402	1.18081e-59	202.894	cl12078	p450 superfamily
Q#93 - >jgi|Conpu1|742[jgi|Conpu1|74281|fgenesh1_pg.8_#_397]	superfamily	245864	269	446	1.70935e-24	105.438	cl12078	p450 superfamily
Q#94 - >jgi|Conpu1|871[jgi|Conpu1|87126|fgenesh1_pm.1_#_1006]	superfamily	245864	72	498	3.50244e-57	198.656	cl12078	p450 superfamily
Q#95 - >jgi|Conpu1|865[jgi|Conpu1|86507|fgenesh1_pm.1_#_387]	superfamily	245864	106	519	7.87856e-48	173.618	cl12078	p450 superfamily
Q#96 - >jgi|Conpu1|863[jgi|Conpu1|86368|fgenesh1_pm.1_#_248]	superfamily	245864	13	461	1.20087e-58	201.738	cl12078	p450 superfamily
Q#97 - >jgi|Conpu1|838[jgi|Conpu1|83844|fgenesh1_kg.10_#_192_#_isotig05972]	superfamily	245864	60	528	8.45838e-66	222.539	cl12078	p450 superfamily
Q#98 - >jgi|Conpu1|942[jgi|Conpu1|94245|estExt_Genewise1.C_1_t10187]	superfamily	245864	1	176	4.60294e-42	147.81	cl12078	p450 superfamily
Q#99 - >jgi|Conpu1|906[jgi|Conpu1|90642|fgenesh1_pm.7_#_175]	superfamily	245864	31	513	6.46008e-65	220.228	cl12078	p450 superfamily
Q#100 - >jgi|Conpu1|932[jgi|Conpu1|93220|fgenesh1_pm.15_#_117]	superfamily	245864	67	526	3.21128e-69	232.169	cl12078	p450 superfamily
Q#101 - >jgi|Conpu1|105[jgi|Conpu1|105834|estExt_Genewise1.C_7_t30014]	superfamily	245864	10	450	1.51357e-63	214.835	cl12078	p450 superfamily
Q#102 - >jgi|Conpu1|100[jgi|Conpu1|100535|estExt_Genewise1.C_3_t40279]	superfamily	245864	1	162	1.10528e-49	168.226	cl12078	p450 superfamily
Q#103 - >jgi|Conpu1|100[jgi|Conpu1|100281|estExt_Genewise1.C_3_t30481]	superfamily	245864	176	546	4.1702e-32	127.78	cl12078	p450 superfamily
Q#104 - >jgi|Conpu1|995[jgi|Conpu1|99599|estExt_Genewise1.C_3_t20164]	superfamily	245864	5	248	1.00213e-21	92.3414	cl12078	p450 superfamily
Q#105 - >jgi|Conpu1|113[jgi|Conpu1|113088|estExt_Genewise1.C_190119]	superfamily	245864	1	411	2.74758e-67	223.309	cl12078	p450 superfamily
Q#106 - >jgi|Conpu1|122[jgi|Conpu1|122422|estExt_Genewise1Plus.C_5_t10412]	superfamily	245864	135	540	3.20309e-59	205.975	cl12078	p450 superfamily
Q#107 - >jgi|Conpu1|120[jgi|Conpu1|120462|estExt_Genewise1Plus.C_3_t40429]	superfamily	245864	39	456	3.99898e-42	156.285	cl12078	p450 superfamily
Q#108 - >jgi|Conpu1|120[jgi|Conpu1|120125|estExt_Genewise1Plus.C_3_t40016]	superfamily	245864	35	495	2.20373e-56	196.345	cl12078	p450 superfamily
Q#109 - >jgi|Conpu1|118[jgi|Conpu1|118878|estExt_Genewise1Plus.C_3_t10022]	superfamily	245864	85	542	1.96353e-72	241.799	cl12078	p450 superfamily
Q#110 - >jgi|Conpu1|129[jgi|Conpu1|129254|estExt_Genewise1Plus.C_12_t10178]	superfamily	245864	49	482	2.03262e-71	236.791	cl12078	p450 superfamily
Q#111 - >jgi|Conpu1|127[jgi|Conpu1|127998|estExt_Genewise1Plus.C_10_t20007]	superfamily	245864	161	491	4.56254e-29	117.765	cl12078	p450 superfamily
Q#112 - >jgi|Conpu1|140[jgi|Conpu1|140027|estExt_fgenesh1_pm.C_160091]	superfamily	245864	70	546	7.73042e-58	201.738	cl12078	p450 superfamily
Q#113 - >jgi|Conpu1|143[jgi|Conpu1|143538|estExt_fgenesh1_pg.C_5_t10212]	superfamily	245864	163	551	2.15217e-62	214.45	cl12078	p450 superfamily
Q#114 - >jgi|Conpu1|160[jgi|Conpu1|160827|estExt_Genemark1.C_1_t10028]	superfamily	245864	4	241	1.16462e-37	138.18	cl12078	p450 superfamily
Q#115 - >jgi|Conpu1|163[jgi|Conpu1|163589|estExt_Genemark1.C_3_t20334]	superfamily	245864	47	215	1.09836e-52	177.856	cl12078	p450 superfamily
Q#116 - >jgi|Conpu1|163[jgi|Conpu1|163520|estExt_Genemark1.C_3_t20252]	superfamily	245864	65	475	1.4431e-50	180.552	cl12078	p450 superfamily
Q#117 - >jgi|Conpu1|151[jgi|Conpu1|151694|gm1.3685_g]	superfamily	245864	55	432	3.76885e-49	175.159	cl12078	p450 superfamily
Q#118 - >jgi|Conpu1|155[jgi|Conpu1|155370|gm1.7361_g]	superfamily	245864	60	520	1.1143e-64	219.842	cl12078	p450 superfamily
Q#119 - >jgi|Conpu1|165[jgi|Conpu1|165941|estExt_Genemark1.C_7_t10263]	superfamily	245864	35	522	3.02092e-65	220.998	cl12078	p450 superfamily
Q#120 - >jgi|Conpu1|164[jgi|Conpu1|164658|estExt_Genemark1.C_5_t10270]	superfamily	245864	133	557	6.37727e-56	196.73	cl12078	p450 superfamily
Q#121 - >jgi|Conpu1|170[jgi|Conpu1|170391|estExt_Genemark1.C_240039]	superfamily	245864	35	489	6.53529e-69	229.858	cl12078	p450 superfamily
Q#122 - >jgi|Conpu1|169[jgi|Conpu1|169216|estExt_Genemark1.C_150219]	superfamily	245864	63	520	2.78183e-65	221.768	cl12078	p450 superfamily
Q#123 - >jgi|Conpu1|168[jgi|Conpu1|168561|estExt_Genemark1.C_130243]	superfamily	245864	34	503	4.04841e-62	212.138	cl12078	p450 superfamily
Q#124 - >jgi|Conpu1|496[jgi|Conpu1|49612|e_gw1.3.635.1]	superfamily	245864	79	487	1.32655e-73	243.725	cl12078	p450 superfamily
Q#125 - >jgi|Conpu1|702[jgi|Conpu1|70282|fgenesh1_pg.2_#_615]	superfamily	245864	41	505	6.26733e-56	195.575	cl12078	p450 superfamily
Q#126 - >jgi|Conpu1|708[jgi|Conpu1|70874|fgenesh1_pg.3_#_319]	superfamily	245864	36	414	1.91871e-42	156.67	cl12078	p450 superfamily
Q#127 - >jgi|Conpu1|679[jgi|Conpu1|67924|e_gw1.23.131.1]	superfamily	245864	48	481	3.1422e-64	217.531	cl12078	p450 superfamily
Q#128 - >jgi|Conpu1|861[jgi|Conpu1|86122|fgenesh1_pm.1_#_2]	superfamily	245864	42	450	8.72242e-26	107.749	cl12078	p450 superfamily
Q#129 - >jgi|Conpu1|850[jgi|Conpu1|85048|fgenesh1_kg.15_#_11_#_isotig05651]	superfamily	245864	42	466	5.84217e-54	189.797	cl12078	p450 superfamily
Q#130 - >jgi|Conpu1|907[jgi|Conpu1|90727|fgenesh1_pm.7_#_260]	superfamily	245864	28	296	8.80482e-34	128.165	cl12078	p450 superfamily
Q#131 - >jgi|Conpu1|103[jgi|Conpu1|103063|estExt_Genewise1.C_5_t20478]	superfamily	245864	50	441	1.77686e-50	180.167	cl12078	p450 superfamily
Q#132 - >jgi|Conpu1|109[jgi|Conpu1|109161|estExt_Genewise1.C_11_t20081]	superfamily	245864	3	431	1.41397e-66	223.309	cl12078	p450 superfamily
Q#133 - >jgi|Conpu1|121[jgi|Conpu1|121106|estExt_Genewise1Plus.C_4_t20071]	superfamily	245864	43	499	4.35445e-61	209.442	cl12078	p450 superfamily
Q#134 - >jgi|Conpu1|120[jgi|Conpu1|120281|estExt_Genewise1Plus.C_3_t40190]	superfamily	245864	35	445	7.38179e-59	203.279	cl12078	p450 superfamily
Q#135 - >jgi|Conpu1|120[jgi|Conpu1|120194|estExt_Genewise1Plus.C_3_t40093]	superfamily	245864	52	464	7.15923e-63	214.064	cl12078	p450 superfamily
Q#136 - >jgi|Conpu1|124[jgi|Conpu1|124183|estExt_Genewise1Plus.C_6_t20144]	superfamily	245864	48	507	5.99627e-58	200.968	cl12078	p450 superfamily
Q#137 - >jgi|Conpu1|142[jgi|Conpu1|142152|estExt_fgenesh1_pg.C_2_t20256]	superfamily	245864	284	405	2.96134e-23	99.6602	cl12078	p450 superfamily
Q#137 - >jgi|Conpu1|142[jgi|Conpu1|142152|estExt_fgenesh1_pg.C_2_t20256]	superfamily	245864	35	275	3.03035e-13	69.6146	cl12078	p450 superfamily
Q#138 - >jgi|Conpu1|146[jgi|Conpu1|146006|estExt_fgenesh1_pg.C_110295]	superfamily	245864	56	487	9.48304e-60	206.36	cl12078	p450 superfamily
Q#139 - >jgi|Conpu1|137[jgi|Conpu1|137870|estExt_fgenesh1_pm.C_80056]	superfamily	245864	41	480	5.45361e-49	176.315	cl12078	p450 superfamily
Q#140 - >jgi|Conpu1|156[jgi|Conpu1|156234|gm1.8225_g]	superfamily	245864	32	515	1.77485e-53	189.026	cl12078	p450 superfamily
Q#141 - >jgi|Conpu1|161[jgi|Conpu1|161893|estExt_Genemark1.C_1_t30345]	superfamily	245864	186	506	3.76364e-37	142.032	cl12078	p450 superfamily
Q#142 - >jgi|Conpu1|163[jgi|Conpu1|163502|estExt_Genemark1.C_3_t20234]	superfamily	245864	37	493	4.00322e-70	233.324	cl12078	p450 superfamily
Q#143 - >jgi|Conpu1|163[jgi|Conpu1|163046|estExt_Genemark1.C_3_t10137]	superfamily	245864	51	470	2.26091e-68	227.932	cl12078	p450 superfamily
Q#176 - >jgi|Conpu1|397[jgi|Conpu1|39780|gw1.2.2326.1]	superfamily	245864	1	93	9.18893e-22	87.719	cl12078	p450 superfamily
Q#177 - >jgi|Conpu1|666[jgi|Conpu1|66667|e_gw1.18.444.1]	superfamily	245864	45	443	1.68514e-21	95.423	cl12078	p450 superfamily
Q#178 - >jgi|Conpu1|803[jgi|Conpu1|80341|fgenesh1_kg.3_#_95_#_isotig00238]	superfamily	245864	32	471	1.29931e-76	249.888	cl12078	p450 superfamily
Q#179 - >jgi|Conpu1|808[jgi|Conpu1|80807|fgenesh1_kg.3_#_561_#_isotig10277]	superfamily	245864	1	80	5.47987e-09	51.125	cl12078	p450 superfamily
Q#180 - >jgi|Conpu1|953[jgi|Conpu1|95313|estExt_Genewise1.C_1_t30491]	superfamily	245864	64	491	2.30304e-49	177.085	cl12078	p450 superfamily
Q#181 - >jgi|Conpu1|990[jgi|Conpu1|99092|estExt_Genewise1.C_3_t10050]	superfamily	245864	82	499	1.11491e-29	120.076	cl12078	p450 superfamily
Q#182 - >jgi|Conpu1|121[jgi|Conpu1|121880|estExt_Genewise1Plus.C_4_t30471]	superfamily	245864	218	475	4.84963e-39	147.425	cl12078	p450 superfamily
Q#183 - >jgi|Conpu1|128[jgi|Conpu1|128357|estExt_Genewise1Plus.C_10_t20411]	superfamily	245864	65	488	8.12175e-55	192.108	cl12078	p450 superfamily
Q#184 - >jgi|Conpu1|125[jgi|Conpu1|125858|estExt_Genewise1Plus.C_8_t10154]	superfamily	245864	52	465	7.94474e-20	90.8006	cl12078	p450 superfamily
Q#185 - >jgi|Conpu1|160[jgi|Conpu1|160595|gm1.12586_g]	superfamily	245864	2	113	5.24114e-27	104.283	cl12078	p450 superfamily
Q#186 - >jgi|Conpu1|160[jgi|Conpu1|160511|gm1.12502_g]	superfamily	245864	35	242	1.52663e-23	100.431	cl12078	p450 superfamily
Q#186 - >jgi|Conpu1|160[jgi|Conpu1|160511|gm1.12502_g]	superfamily	245864	313	401	3.16969e-05	44.5766	cl12078	p450 superfamily
Q#187 - >jgi|Conpu1|160[jgi|Conpu1|160508|gm1.12499_g]	superfamily	245864	43	208	9.83587e-37	133.943	cl12078	p450 superfamily
Q#188 - >jgi|Conpu1|150[jgi|Conpu1|150732|gm1.2723_g]	superfamily	245864	61	490	2.13336e-55	193.649	cl12078	p450 superfamily
Q#189 - >jgi|Conpu1|150[jgi|Conpu1|150824|gm1.2815_g]	superfamily	245864	49	476	4.9452e-72	237.947	cl12078	p450 superfamily
Q#190 - >jgi|Conpu1|151[jgi|Conpu1|151448|gm1.3439_g]	superfamily	245864	53	362	4.69921e-31	122.002	cl12078	p450 superfamily
Q#191 - >jgi|Conpu1|136[jgi|Conpu1|136386|estExt_fgenesh1_pm.C_4_t20003]	superfamily	245864	96	543	1.63051e-52	187.1	cl12078	p450 superfamily
Q#192 - >jgi|Conpu1|159[jgi|Conpu1|159742|gm1.11733_g]	superfamily	245864	43	506	9.53557e-63	214.064	cl12078	p450 superfamily
Q#193 - >jgi|Conpu1|857[jgi|Conpu1|85736|fgenesh1_kg.19_#_28_#_isotig05573]	superfamily	245864	54	534	2.58609e-68	229.472	cl12078	p450 superfamily
Q#194 - >jgi|Conpu1|120[jgi|Conpu1|120582|estExt_Genewise1Plus.C_3_t50077]	superfamily	245864	54	503	4.60545e-68	227.932	cl12078	p450 superfamily
Q#195 - >jgi|Conpu1|119[jgi|Conpu1|119932|estExt_Genewise1Plus.C_3_t30300]	superfamily	245864	57	545	8.36195e-67	225.62	cl12078	p450 superfamily
Q#196 - >jgi|Conpu1|118[jgi|Conpu1|118582|estExt_Genewise1Plus.C_2_t50139]	superfamily	245864	34	494	3.59172e-73	241.414	cl12078	p450 superfamily
Q#197 - >jgi|Conpu1|128[jgi|Conpu1|128860|estExt_Genewise1Plus.C_11_t20056]	superfamily	245864	25	459	1.45837e-58	201.738	cl12078	p450 superfamily
Q#198 - >jgi|Conpu1|162[jgi|Conpu1|162798|estExt_Genemark1.C_2_t20451]	superfamily	245864	44	475	5.66708e-60	206.36	cl12078	p450 superfamily
Q#199 - >jgi|Conpu1|163[jgi|Conpu1|163580|estExt_Genemark1.C_3_t20324]	superfamily	245864	1	408	5.04296e-55	190.567	cl12078	p450 superfamily
Q#200 - >jgi|Conpu1|163[jgi|Conpu1|163565|estExt_Genemark1.C_3_t20304]	superfamily	245864	1	414	5.89047e-62	209.057	cl12078	p450 superfamily
Q#201 - >jgi|Conpu1|154[jgi|Conpu1|154345|gm1.6336_g]	superfamily	245864	40	463	3.88404e-69	230.243	cl12078	p450 superfamily
Q#202 - >jgi|Conpu1|546[jgi|Conpu1|54690|e_gw1.5.1517.1]	superfamily	245864	48	494	2.15601e-49	177.085	cl12078	p450 superfamily
Q#203 - >jgi|Conpu1|128[jgi|Conpu1|128902|estExt_Genewise1Plus.C_11_t20114]	superfamily	245864	53	474	2.93496e-60	207.516	cl12078	p450 superfamily
Q#204 - >jgi|Conpu1|742[jgi|Conpu1|74280|fgenesh1_pg.8_#_396]	superfamily	245864	60	275	1.07336e-19	87.719	cl12078	p450 superfamily
Q#205 - >jgi|Conpu1|240[jgi|Conpu1|24071|gw1.3.655.1]	superfamily	245864	18	145	5.71346e-07	46.2542	cl12078	p450 superfamily
Q#206 - >jgi|Conpu1|424[jgi|Conpu1|42439|gw1.2.2663.1]	superfamily	245864	1	125	1.85279e-14	68.0738	cl12078	p450 superfamily
Q#207 - >jgi|Conpu1|515[jgi|Conpu1|51568|e_gw1.3.1446.1]	superfamily	245864	1	81	2.06722e-15	69.6146	cl12078	p450 superfamily
Q#208 - >jgi|Conpu1|503[jgi|Conpu1|50370|e_gw1.3.2079.1]	superfamily	245864	29	85	0.00314021	34.0281	cl12078	p450 superfamily
Q#209 - >jgi|Conpu1|578[jgi|Conpu1|57895|e_gw1.7.814.1]	superfamily	245864	1	120	5.49292e-12	61.1402	cl12078	p450 superfamily
Q#211 - >jgi|Conpu1|967[jgi|Conpu1|96700|estExt_Genewise1.C_1_t70074]	superfamily	245864	263	518	1.48331e-33	131.247	cl12078	p450 superfamily
Q#212 - >jgi|Conpu1|120[jgi|Conpu1|120337|estExt_Genewise1Plus.C_3_t40262]	superfamily	245864	44	159	3.44552e-05	42.2654	cl12078	p450 superfamily
Q#213 - >jgi|Conpu1|118[jgi|Conpu1|118657|estExt_Genewise1Plus.C_2_t50229]	superfamily	245864	45	297	1.07457e-05	44.9618	cl12078	p450 superfamily
Q#214 - >jgi|Conpu1|159[jgi|Conpu1|159423|gm1.11414_g]	superfamily	245864	32	90	2.52501e-09	53.4362	cl12078	p450 superfamily
Q#215 - >jgi|Conpu1|538[jgi|Conpu1|53871|e_gw1.5.230.1]	superfamily	245864	86	507	1.22829e-54	192.108	cl12078	p450 superfamily
Q#216 - >jgi|Conpu1|613[jgi|Conpu1|61356|e_gw1.11.106.1]	superfamily	245864	71	462	2.32449e-58	200.582	cl12078	p450 superfamily
Q#217 - >jgi|Conpu1|644[jgi|Conpu1|64443|e_gw1.14.996.1]	superfamily	245864	58	522	6.99092e-57	198.271	cl12078	p450 superfamily
Q#218 - >jgi|Conpu1|679[jgi|Conpu1|67937|e_gw1.23.26.1]	superfamily	245864	81	520	5.94281e-56	196.345	cl12078	p450 superfamily
Q#219 - >jgi|Conpu1|860[jgi|Conpu1|86043|fgenesh1_kg.23_#_20_#_isotig05693]	superfamily	245864	44	532	5.12974e-69	231.784	cl12078	p450 superfamily
Q#220 - >jgi|Conpu1|845[jgi|Conpu1|84515|fgenesh1_kg.12_#_244_#_isotig06622]	superfamily	245864	79	409	2.06692e-56	194.034	cl12078	p450 superfamily
Q#221 - >jgi|Conpu1|902[jgi|Conpu1|90258|fgenesh1_pm.6_#_299]	superfamily	245864	47	521	1.0851e-48	175.93	cl12078	p450 superfamily
Q#222 - >jgi|Conpu1|104[jgi|Conpu1|104843|estExt_Genewise1.C_6_t30181]	superfamily	245864	29	498	4.7785e-63	214.835	cl12078	p450 superfamily
Q#223 - >jgi|Conpu1|113[jgi|Conpu1|113995|estExt_Genewise1Plus.C_1_t10059]	superfamily	245864	43	472	2.66053e-67	225.62	cl12078	p450 superfamily
Q#224 - >jgi|Conpu1|108[jgi|Conpu1|108631|estExt_Genewise1.C_10_t20432]	superfamily	245864	53	486	3.41311e-73	242.184	cl12078	p450 superfamily
Q#225 - >jgi|Conpu1|108[jgi|Conpu1|108571|estExt_Genewise1.C_10_t20355]	superfamily	245864	62	544	5.12748e-66	224.08	cl12078	p450 superfamily
Q#226 - >jgi|Conpu1|109[jgi|Conpu1|109306|estExt_Genewise1.C_11_t20264]	superfamily	245864	40	449	2.38696e-59	204.434	cl12078	p450 superfamily
Q#227 - >jgi|Conpu1|122[jgi|Conpu1|122168|estExt_Genewise1Plus.C_5_t10028]	superfamily	245864	54	534	7.6753e-70	233.71	cl12078	p450 superfamily
Q#228 - >jgi|Conpu1|122[jgi|Conpu1|122282|estExt_Genewise1Plus.C_5_t10189]	superfamily	245864	40	495	4.66156e-60	206.746	cl12078	p450 superfamily
Q#229 - >jgi|Conpu1|122[jgi|Conpu1|122276|estExt_Genewise1Plus.C_5_t10183]	superfamily	245864	60	513	1.31948e-61	211.368	cl12078	p450 superfamily
Q#230 - >jgi|Conpu1|120[jgi|Conpu1|120725|estExt_Genewise1Plus.C_4_t10116]	superfamily	245864	59	516	1.10181e-59	206.36	cl12078	p450 superfamily
Q#231 - >jgi|Conpu1|128[jgi|Conpu1|128333|estExt_Genewise1Plus.C_10_t20378]	superfamily	245864	76	524	1.36584e-50	181.322	cl12078	p450 superfamily
Q#232 - >jgi|Conpu1|128[jgi|Conpu1|128637|estExt_Genewise1Plus.C_11_t10245]	superfamily	245864	67	506	1.69395e-54	191.723	cl12078	p450 superfamily
Q#233 - >jgi|Conpu1|127[jgi|Conpu1|127772|estExt_Genewise1Plus.C_10_t10250]	superfamily	245864	62	548	1.69857e-78	256.822	cl12078	p450 superfamily
Q#234 - >jgi|Conpu1|140[jgi|Conpu1|140640|estExt_fgenesh1_pm.C_230006]	superfamily	245864	47	486	3.22208e-71	236.021	cl12078	p450 superfamily
Q#235 - >jgi|Conpu1|142[jgi|Conpu1|142667|estExt_fgenesh1_pg.C_3_t20079]	superfamily	245864	19	366	3.37533e-40	148.581	cl12078	p450 superfamily
Q#236 - >jgi|Conpu1|133[jgi|Conpu1|133403|estExt_Genewise1Plus.C_230025]	superfamily	245864	47	467	3.11423e-61	209.442	cl12078	p450 superfamily
Q#237 - >jgi|Conpu1|133[jgi|Conpu1|133488|estExt_Genewise1Plus.C_230127]	superfamily	245864	56	513	1.73235e-67	227.161	cl12078	p450 superfamily
Q#238 - >jgi|Conpu1|133[jgi|Conpu1|133679|estExt_fgenesh1_pm.C_1_t10077]	superfamily	245864	35	481	7.75452e-47	169.766	cl12078	p450 superfamily
Q#239 - >jgi|Conpu1|156[jgi|Conpu1|156847|gm1.8838_g]	superfamily	245864	86	504	6.60977e-40	150.121	cl12078	p450 superfamily
Q#240 - >jgi|Conpu1|156[jgi|Conpu1|156846|gm1.8837_g]	superfamily	245864	142	516	7.06631e-47	170.922	cl12078	p450 superfamily
Q#241 - >jgi|Conpu1|156[jgi|Conpu1|156827|gm1.8818_g]	superfamily	245864	54	509	4.36837e-50	179.396	cl12078	p450 superfamily
Q#242 - >jgi|Conpu1|158[jgi|Conpu1|158681|gm1.10672_g]	superfamily	245864	67	549	8.45231e-58	201.353	cl12078	p450 superfamily
Q#243 - >jgi|Conpu1|158[jgi|Conpu1|158945|gm1.10936_g]	superfamily	245864	32	522	1.39011e-66	224.465	cl12078	p450 superfamily
Q#244 - >jgi|Conpu1|163[jgi|Conpu1|163288|estExt_Genemark1.C_3_t10456]	superfamily	245864	59	512	8.82565e-60	206.36	cl12078	p450 superfamily
Q#245 - >jgi|Conpu1|151[jgi|Conpu1|151631|gm1.3622_g]	superfamily	245864	56	513	1.20587e-60	208.672	cl12078	p450 superfamily
Q#246 - >jgi|Conpu1|153[jgi|Conpu1|153053|gm1.5044_g]	superfamily	245864	54	533	9.57819e-71	236.021	cl12078	p450 superfamily
Q#247 - >jgi|Conpu1|167[jgi|Conpu1|167303|estExt_Genemark1.C_10_t10142]	superfamily	245864	41	533	1.43294e-66	224.465	cl12078	p450 superfamily
Q#248 - >jgi|Conpu1|167[jgi|Conpu1|167608|estExt_Genemark1.C_10_t10499]	superfamily	245864	74	536	8.29782e-50	179.396	cl12078	p450 superfamily
Q#249 - >jgi|Conpu1|164[jgi|Conpu1|164401|estExt_Genemark1.C_4_t20362]	superfamily	245864	70	515	1.54208e-57	200.197	cl12078	p450 superfamily
Q#250 - >jgi|Conpu1|169[jgi|Conpu1|169157|estExt_Genemark1.C_150145]	superfamily	245864	39	488	1.91891e-61	209.827	cl12078	p450 superfamily
Q#251 - >jgi|Conpu1|169[jgi|Conpu1|169126|estExt_Genemark1.C_150106]	superfamily	245864	60	526	8.35342e-55	193.264	cl12078	p450 superfamily
Q#252 - >jgi|Conpu1|133[jgi|Conpu1|133656|estExt_fgenesh1_pm.C_1_t10052]	superfamily	245864	40	476	8.97692e-69	229.472	cl12078	p450 superfamily
Q#253 - >jgi|Conpu1|711[jgi|Conpu1|71145|fgenesh1_pg.3_#_590]	superfamily	245864	296	410	9.46211e-20	90.4154	cl12078	p450 superfamily
Q#253 - >jgi|Conpu1|711[jgi|Conpu1|71145|fgenesh1_pg.3_#_590]	superfamily	245864	37	233	6.34772e-15	75.3926	cl12078	p450 superfamily
Q#254 - >jgi|Conpu1|686[jgi|Conpu1|68630|fgenesh1_pg.1_#_96]	superfamily	245864	29	248	1.60047e-13	71.1554	cl12078	p450 superfamily
Q#254 - >jgi|Conpu1|686[jgi|Conpu1|68630|fgenesh1_pg.1_#_96]	superfamily	245864	320	420	5.19682e-13	69.6146	cl12078	p450 superfamily
Q#255 - >jgi|Conpu1|742[jgi|Conpu1|74275|fgenesh1_pg.8_#_391]	superfamily	245864	235	453	4.45519e-19	88.1042	cl12078	p450 superfamily
Q#256 - >jgi|Conpu1|947[jgi|Conpu1|94730|estExt_Genewise1.C_1_t20310]	superfamily	245864	308	499	2.37022e-39	148.581	cl12078	p450 superfamily
Q#257 - >jgi|Conpu1|142[jgi|Conpu1|142669|estExt_fgenesh1_pg.C_3_t20082]	superfamily	245864	297	430	9.27212e-25	104.668	cl12078	p450 superfamily
Q#257 - >jgi|Conpu1|142[jgi|Conpu1|142669|estExt_fgenesh1_pg.C_3_t20082]	superfamily	245864	35	285	2.20053e-10	61.1402	cl12078	p450 superfamily
Q#258 - >jgi|Conpu1|134[jgi|Conpu1|134234|estExt_fgenesh1_pm.C_1_t20207]	superfamily	245864	52	479	3.59286e-32	127.009	cl12078	p450 superfamily
Q#263 - >jgi|Conpu1|736[jgi|Conpu1|73661|fgenesh1_pg.7_#_342]	superfamily	245864	20	88	9.41888e-05	40.9617	cl12078	p450 superfamily
Q#264 - >jgi|Conpu1|793[jgi|Conpu1|79361|fgenesh1_kg.1_#_839_#_isotig03675]	superfamily	245864	15	51	0.00105536	34.1762	cl12078	p450 superfamily
Q#273 - >jgi|Conpu1|156[jgi|Conpu1|156634|gm1.8625_g]	superfamily	245864	13	83	5.40752e-11	57.2882	cl12078	p450 superfamily
Q#281 - >jgi|Conpu1|113[jgi|Conpu1|113795|estExt_Genewise1.C_230075]	superfamily	245864	1	368	1.4931e-57	196.73	cl12078	p450 superfamily
Q#282 - >jgi|Conpu1|114[jgi|Conpu1|114086|estExt_Genewise1Plus.C_1_t10183]	superfamily	245864	10	127	3.61452e-07	47.1133	cl12078	p450 superfamily
Q#284 - >jgi|Conpu1|836[jgi|Conpu1|83601|fgenesh1_kg.9_#_362_#_contig00179]	superfamily	245864	909	981	0.00448765	39.1838	cl12078	p450 superfamily

## Sheet: Dacryopinax sp.
Dacryopinax sp. DJM 731 SSP1 v1.0
#Batch CD-search tool	NIH/NLM/NCBI
#cdsid	QM3-qcdsearch-24B1828E4A3B5349-3728060EC32A00F3
#datatype	hits Concise data(Superfamily only)
#status	0
#Start time	2013-12-29T11:00:11	Run time	0:00:04:36
#status	success
Query	Hit type	PSSM-ID	From	To	E-Value	Bitscore	Accession	Short name
Q#1 - >jgi|Dacsp1|107[jgi|Dacsp1|107546|gm1.4664_g]	superfamily	245864	92	513	9.13898e-67	225.235	cl12078	p450 superfamily
Q#2 - >jgi|Dacsp1|163[jgi|Dacsp1|16306|fgenesh1_pg.11_#_16]	superfamily	245864	51	489	2.71644e-45	169.381	cl12078	p450 superfamily
Q#3 - >jgi|Dacsp1|221[jgi|Dacsp1|22195|fgenesh1_kg.9_#_66_#_isotig04512]	superfamily	245864	28	262	3.66006e-49	170.537	cl12078	p450 superfamily
Q#4 - >jgi|Dacsp1|205[jgi|Dacsp1|20549|fgenesh1_kg.3_#_307_#_isotig04499]	superfamily	245864	86	563	6.78139e-54	190.952	cl12078	p450 superfamily
Q#5 - >jgi|Dacsp1|236[jgi|Dacsp1|23666|fgenesh1_kg.15_#_51_#_isotig04143]	superfamily	245864	34	488	6.68939e-57	198.656	cl12078	p450 superfamily
Q#6 - >jgi|Dacsp1|242[jgi|Dacsp1|24257|fgenesh1_kg.18_#_66_#_isotig04859]	superfamily	245864	70	482	1.75e-44	163.603	cl12078	p450 superfamily
Q#7 - >jgi|Dacsp1|255[jgi|Dacsp1|25598|fgenesh1_kg.29_#_1_#_isotig04980]	superfamily	245864	28	472	1.07473e-56	196.73	cl12078	p450 superfamily
Q#8 - >jgi|Dacsp1|426[jgi|Dacsp1|42631|gw1.17.584.1]	superfamily	245864	1	157	4.9549e-38	135.484	cl12078	p450 superfamily
Q#9 - >jgi|Dacsp1|484[jgi|Dacsp1|48401|e_gw1.4.342.1]	superfamily	245864	29	500	7.21752e-53	187.1	cl12078	p450 superfamily
Q#10 - >jgi|Dacsp1|527[jgi|Dacsp1|52716|e_gw1.10.615.1]	superfamily	245864	67	527	9.08096e-74	243.725	cl12078	p450 superfamily
Q#11 - >jgi|Dacsp1|564[jgi|Dacsp1|56434|e_gw1.17.568.1]	superfamily	245864	1	203	1.06333e-41	148.195	cl12078	p450 superfamily
Q#12 - >jgi|Dacsp1|549[jgi|Dacsp1|54973|e_gw1.14.429.1]	superfamily	245864	29	268	2.41466e-50	173.233	cl12078	p450 superfamily
Q#13 - >jgi|Dacsp1|700[jgi|Dacsp1|70037|estExt_Genewise1.C_17_t10155]	superfamily	245864	1	166	1.48876e-50	172.078	cl12078	p450 superfamily
Q#14 - >jgi|Dacsp1|831[jgi|Dacsp1|83190|estExt_Genewise1Plus.C_180156]	superfamily	245864	107	499	2.88344e-50	180.167	cl12078	p450 superfamily
Q#15 - >jgi|Dacsp1|831[jgi|Dacsp1|83169|estExt_Genewise1Plus.C_180125]	superfamily	245864	75	452	1.83858e-45	165.914	cl12078	p450 superfamily
Q#16 - >jgi|Dacsp1|112[jgi|Dacsp1|112620|gm1.9738_g]	superfamily	245864	45	477	2.26374e-51	182.093	cl12078	p450 superfamily
Q#17 - >jgi|Dacsp1|110[jgi|Dacsp1|110564|gm1.7682_g]	superfamily	245864	18	360	2.37423e-55	190.567	cl12078	p450 superfamily
Q#18 - >jgi|Dacsp1|110[jgi|Dacsp1|110271|gm1.7389_g]	superfamily	245864	2	330	1.65808e-46	165.529	cl12078	p450 superfamily
Q#19 - >jgi|Dacsp1|110[jgi|Dacsp1|110272|gm1.7390_g]	superfamily	245864	36	216	1.74023e-34	127.78	cl12078	p450 superfamily
Q#20 - >jgi|Dacsp1|118[jgi|Dacsp1|118236|estExt_Genemark1.C_170074]	superfamily	245864	1	401	2.00852e-45	164.759	cl12078	p450 superfamily
Q#21 - >jgi|Dacsp1|117[jgi|Dacsp1|117154|estExt_Genemark1.C_120237]	superfamily	245864	1	351	1.52148e-51	180.167	cl12078	p450 superfamily
Q#22 - >jgi|Dacsp1|137[jgi|Dacsp1|13772|fgenesh1_pg.2_#_513]	superfamily	245864	47	515	1.33552e-61	210.983	cl12078	p450 superfamily
Q#23 - >jgi|Dacsp1|216[jgi|Dacsp1|21670|fgenesh1_kg.7_#_69_#_isotig04664]	superfamily	245864	58	499	1.55282e-57	199.427	cl12078	p450 superfamily
Q#24 - >jgi|Dacsp1|240[jgi|Dacsp1|24033|fgenesh1_kg.17_#_50_#_isotig05067]	superfamily	245864	66	473	3.16939e-53	187.871	cl12078	p450 superfamily
Q#25 - >jgi|Dacsp1|240[jgi|Dacsp1|24028|fgenesh1_kg.17_#_45_#_isotig00720]	superfamily	245864	45	483	7.52973e-69	230.243	cl12078	p450 superfamily
Q#26 - >jgi|Dacsp1|245[jgi|Dacsp1|24562|fgenesh1_kg.19_#_185_#_isotig01620]	superfamily	245864	42	497	1.17671e-58	202.894	cl12078	p450 superfamily
Q#27 - >jgi|Dacsp1|240[jgi|Dacsp1|24072|fgenesh1_kg.17_#_89_#_isotig04897]	superfamily	245864	58	479	1.49579e-55	194.034	cl12078	p450 superfamily
Q#28 - >jgi|Dacsp1|240[jgi|Dacsp1|24068|fgenesh1_kg.17_#_85_#_isotig05754]	superfamily	245864	81	400	3.87697e-56	193.649	cl12078	p450 superfamily
Q#29 - >jgi|Dacsp1|451[jgi|Dacsp1|45114|e_gw1.1.263.1]	superfamily	245864	40	463	9.14823e-51	180.552	cl12078	p450 superfamily
Q#30 - >jgi|Dacsp1|571[jgi|Dacsp1|57169|e_gw1.18.319.1]	superfamily	245864	57	469	4.21169e-46	167.84	cl12078	p450 superfamily
Q#31 - >jgi|Dacsp1|573[jgi|Dacsp1|57324|e_gw1.19.304.1]	superfamily	245864	40	472	3.6738e-48	174.004	cl12078	p450 superfamily
Q#32 - >jgi|Dacsp1|800[jgi|Dacsp1|80094|estExt_Genewise1Plus.C_10_t10413]	superfamily	245864	49	491	3.45906e-79	257.592	cl12078	p450 superfamily
Q#33 - >jgi|Dacsp1|827[jgi|Dacsp1|82796|estExt_Genewise1Plus.C_17_t10250]	superfamily	245864	72	511	6.28043e-60	207.131	cl12078	p450 superfamily
Q#34 - >jgi|Dacsp1|827[jgi|Dacsp1|82774|estExt_Genewise1Plus.C_17_t10215]	superfamily	245864	45	459	1.13695e-57	199.812	cl12078	p450 superfamily
Q#35 - >jgi|Dacsp1|827[jgi|Dacsp1|82779|estExt_Genewise1Plus.C_17_t10221]	superfamily	245864	62	463	7.73654e-42	155.899	cl12078	p450 superfamily
Q#36 - >jgi|Dacsp1|102[jgi|Dacsp1|102926|gm1.44_g]	superfamily	245864	14	483	1.9892e-48	174.389	cl12078	p450 superfamily
Q#37 - >jgi|Dacsp1|101[jgi|Dacsp1|101229|estExt_fgenesh1_pg.C_150065]	superfamily	245864	34	489	1.30852e-50	181.322	cl12078	p450 superfamily
Q#38 - >jgi|Dacsp1|111[jgi|Dacsp1|111478|gm1.8596_g]	superfamily	245864	31	490	1.16933e-62	213.294	cl12078	p450 superfamily
Q#39 - >jgi|Dacsp1|112[jgi|Dacsp1|112550|gm1.9668_g]	superfamily	245864	61	453	8.46354e-51	180.552	cl12078	p450 superfamily
Q#40 - >jgi|Dacsp1|110[jgi|Dacsp1|110281|gm1.7399_g]	superfamily	245864	61	469	4.16115e-55	193.264	cl12078	p450 superfamily
Q#41 - >jgi|Dacsp1|110[jgi|Dacsp1|110275|gm1.7393_g]	superfamily	245864	64	477	7.23339e-53	186.715	cl12078	p450 superfamily
Q#42 - >jgi|Dacsp1|110[jgi|Dacsp1|110295|gm1.7413_g]	superfamily	245864	58	481	1.30942e-56	197.116	cl12078	p450 superfamily
Q#43 - >jgi|Dacsp1|106[jgi|Dacsp1|106704|gm1.3822_g]	superfamily	245864	38	487	3.20796e-75	246.421	cl12078	p450 superfamily
Q#44 - >jgi|Dacsp1|107[jgi|Dacsp1|107788|gm1.4906_g]	superfamily	245864	34	500	1.23285e-61	210.983	cl12078	p450 superfamily
Q#45 - >jgi|Dacsp1|107[jgi|Dacsp1|107890|gm1.5008_g]	superfamily	245864	58	493	7.45815e-50	178.626	cl12078	p450 superfamily
Q#46 - >jgi|Dacsp1|118[jgi|Dacsp1|118262|estExt_Genemark1.C_170103]	superfamily	245864	32	488	5.49718e-52	184.404	cl12078	p450 superfamily
Q#47 - >jgi|Dacsp1|118[jgi|Dacsp1|118244|estExt_Genemark1.C_170082]	superfamily	245864	33	459	1.26894e-57	199.812	cl12078	p450 superfamily
Q#48 - >jgi|Dacsp1|117[jgi|Dacsp1|117166|estExt_Genemark1.C_120253]	superfamily	245864	97	520	2.81153e-60	207.516	cl12078	p450 superfamily
Q#49 - >jgi|Dacsp1|116[jgi|Dacsp1|116254|estExt_Genemark1.C_90120]	superfamily	245864	10	461	4.04591e-62	211.368	cl12078	p450 superfamily
Q#50 - >jgi|Dacsp1|256[jgi|Dacsp1|25628|fgenesh1_kg.30_#_3_#_isotig00982]	superfamily	245864	1	432	1.35064e-37	142.417	cl12078	p450 superfamily
Q#51 - >jgi|Dacsp1|256[jgi|Dacsp1|25626|fgenesh1_kg.30_#_1_#_isotig05019]	superfamily	245864	31	484	1.55678e-45	165.914	cl12078	p450 superfamily
Q#52 - >jgi|Dacsp1|389[jgi|Dacsp1|38926|gw1.4.791.1]	superfamily	245864	1	106	4.23933e-26	100.431	cl12078	p450 superfamily
Q#53 - >jgi|Dacsp1|431[jgi|Dacsp1|43119|gw1.12.625.1]	superfamily	245864	1	99	3.39113e-24	94.6526	cl12078	p450 superfamily
Q#54 - >jgi|Dacsp1|486[jgi|Dacsp1|48672|e_gw1.4.606.1]	superfamily	245864	8	114	8.17562e-21	86.9486	cl12078	p450 superfamily
Q#55 - >jgi|Dacsp1|101[jgi|Dacsp1|101863|estExt_fgenesh1_pg.C_190035]	superfamily	245864	124	478	5.32339e-29	118.15	cl12078	p450 superfamily
Q#56 - >jgi|Dacsp1|118[jgi|Dacsp1|118199|estExt_Genemark1.C_170032]	superfamily	245864	35	358	1.50572e-41	155.899	cl12078	p450 superfamily
Q#56 - >jgi|Dacsp1|118[jgi|Dacsp1|118199|estExt_Genemark1.C_170032]	superfamily	245864	450	568	3.30463e-17	83.0966	cl12078	p450 superfamily
Q#57 - >jgi|Dacsp1|244[jgi|Dacsp1|24406|fgenesh1_kg.19_#_29_#_isotig04901]	superfamily	245864	92	441	4.93273e-30	120.461	cl12078	p450 superfamily
Q#58 - >jgi|Dacsp1|528[jgi|Dacsp1|52875|e_gw1.10.607.1]	superfamily	245864	95	511	1.24186e-49	178.626	cl12078	p450 superfamily
Q#59 - >jgi|Dacsp1|534[jgi|Dacsp1|53440|e_gw1.11.491.1]	superfamily	245864	32	457	5.37871e-36	138.18	cl12078	p450 superfamily
Q#60 - >jgi|Dacsp1|582[jgi|Dacsp1|58226|e_gw1.21.267.1]	superfamily	245864	34	496	2.15996e-60	207.131	cl12078	p450 superfamily
Q#61 - >jgi|Dacsp1|101[jgi|Dacsp1|101572|estExt_fgenesh1_pg.C_170070]	superfamily	245864	53	410	7.12315e-43	157.44	cl12078	p450 superfamily
Q#62 - >jgi|Dacsp1|112[jgi|Dacsp1|112651|gm1.9769_g]	superfamily	245864	52	437	7.73988e-44	160.522	cl12078	p450 superfamily
Q#63 - >jgi|Dacsp1|111[jgi|Dacsp1|111477|gm1.8595_g]	superfamily	245864	43	376	3.57428e-42	153.973	cl12078	p450 superfamily
Q#64 - >jgi|Dacsp1|112[jgi|Dacsp1|112619|gm1.9737_g]	superfamily	245864	27	459	3.26323e-49	175.93	cl12078	p450 superfamily
Q#65 - >jgi|Dacsp1|108[jgi|Dacsp1|108818|gm1.5936_g]	superfamily	245864	55	454	5.9319e-50	177.856	cl12078	p450 superfamily
Q#66 - >jgi|Dacsp1|118[jgi|Dacsp1|118069|estExt_Genemark1.C_160163]	superfamily	245864	110	544	7.67289e-36	138.565	cl12078	p450 superfamily
Q#67 - >jgi|Dacsp1|117[jgi|Dacsp1|117942|estExt_Genemark1.C_150314]	superfamily	245864	210	483	4.60351e-40	150.507	cl12078	p450 superfamily
Q#68 - >jgi|Dacsp1|316[jgi|Dacsp1|31618|gw1.12.179.1]	superfamily	245864	272	432	2.20412e-44	161.677	cl12078	p450 superfamily
Q#68 - >jgi|Dacsp1|316[jgi|Dacsp1|31618|gw1.12.179.1]	superfamily	245864	1	154	3.50779e-13	69.6146	cl12078	p450 superfamily
Q#69 - >jgi|Dacsp1|567[jgi|Dacsp1|56717|e_gw1.17.404.1]	superfamily	245864	46	446	8.95127e-67	223.694	cl12078	p450 superfamily
Q#70 - >jgi|Dacsp1|799[jgi|Dacsp1|79906|estExt_Genewise1Plus.C_10_t10176]	superfamily	245864	1	423	5.35824e-54	188.641	cl12078	p450 superfamily
Q#71 - >jgi|Dacsp1|863[jgi|Dacsp1|86365|fgenesh1_pm.2_#_54]	superfamily	245864	11	240	1.58388e-54	194.804	cl12078	p450 superfamily
Q#72 - >jgi|Dacsp1|963[jgi|Dacsp1|96349|estExt_fgenesh1_pm.C_170160]	superfamily	245864	1	422	1.51336e-66	222.154	cl12078	p450 superfamily
Q#73 - >jgi|Dacsp1|105[jgi|Dacsp1|105093|gm1.2211_g]	superfamily	245864	31	464	7.99872e-62	210.598	cl12078	p450 superfamily
Q#74 - >jgi|Dacsp1|112[jgi|Dacsp1|112653|gm1.9771_g]	superfamily	245864	57	494	4.57915e-32	127.009	cl12078	p450 superfamily
Q#75 - >jgi|Dacsp1|108[jgi|Dacsp1|108794|gm1.5912_g]	superfamily	245864	29	454	5.93484e-63	214.064	cl12078	p450 superfamily
Q#76 - >jgi|Dacsp1|118[jgi|Dacsp1|118235|estExt_Genemark1.C_170073]	superfamily	245864	329	700	2.68131e-45	167.84	cl12078	p450 superfamily
Q#76 - >jgi|Dacsp1|118[jgi|Dacsp1|118235|estExt_Genemark1.C_170073]	superfamily	245864	47	279	2.18977e-07	52.6658	cl12078	p450 superfamily
Q#77 - >jgi|Dacsp1|377[jgi|Dacsp1|37727|gw1.12.398.1]	superfamily	245864	3	72	3.47149e-05	39.1838	cl12078	p450 superfamily
Q#78 - >jgi|Dacsp1|377[jgi|Dacsp1|37796|gw1.17.382.1]	superfamily	245864	1	45	1.26873e-06	43.421	cl12078	p450 superfamily
Q#79 - >jgi|Dacsp1|700[jgi|Dacsp1|70026|estExt_Genewise1.C_17_t10141]	superfamily	245864	45	234	3.53976e-18	81.941	cl12078	p450 superfamily
Q#80 - >jgi|Dacsp1|682[jgi|Dacsp1|68234|estExt_Genewise1.C_12_t10353]	superfamily	245864	29	126	4.27814e-09	52.6658	cl12078	p450 superfamily
Q#81 - >jgi|Dacsp1|905[jgi|Dacsp1|90564|fgenesh1_pm.17_#_39]	superfamily	245864	57	124	1.99969e-10	56.903	cl12078	p450 superfamily
Q#82 - >jgi|Dacsp1|103[jgi|Dacsp1|103712|gm1.830_g]	superfamily	245864	7	167	3.99049e-15	71.5406	cl12078	p450 superfamily
Q#83 - >jgi|Dacsp1|109[jgi|Dacsp1|109156|gm1.6274_g]	superfamily	245864	5	98	6.20792e-18	79.2446	cl12078	p450 superfamily
Q#84 - >jgi|Dacsp1|110[jgi|Dacsp1|110566|gm1.7684_g]	superfamily	245864	14	137	8.90865e-22	90.0302	cl12078	p450 superfamily
Q#85 - >jgi|Dacsp1|118[jgi|Dacsp1|118801|estExt_Genemark1.C_200003]	superfamily	245864	30	388	5.82944e-18	83.867	cl12078	p450 superfamily
Q#86 - >jgi|Dacsp1|118[jgi|Dacsp1|118473|estExt_Genemark1.C_180092]	superfamily	245864	88	294	6.66257e-11	61.1402	cl12078	p450 superfamily
Q#101 - >jgi|Dacsp1|230[jgi|Dacsp1|23084|fgenesh1_kg.12_#_126_#_isotig10414]	superfamily	245864	37	154	2.15318e-20	86.1782	cl12078	p450 superfamily
Q#102 - >jgi|Dacsp1|826[jgi|Dacsp1|82650|estExt_Genewise1Plus.C_17_t10063]	superfamily	245864	58	378	7.10287e-49	173.233	cl12078	p450 superfamily
Q#103 - >jgi|Dacsp1|118[jgi|Dacsp1|118589|estExt_Genemark1.C_180240]	superfamily	245864	43	468	1.72509e-56	195.96	cl12078	p450 superfamily
Q#104 - >jgi|Dacsp1|118[jgi|Dacsp1|118249|estExt_Genemark1.C_170089]	superfamily	245864	29	489	2.5202e-60	207.131	cl12078	p450 superfamily
Q#105 - >jgi|Dacsp1|117[jgi|Dacsp1|117149|estExt_Genemark1.C_120232]	superfamily	245864	5	341	3.72888e-34	131.247	cl12078	p450 superfamily
Q#106 - >jgi|Dacsp1|116[jgi|Dacsp1|116986|estExt_Genemark1.C_110323]	superfamily	245864	34	462	2.1083e-20	92.3414	cl12078	p450 superfamily
Q#107 - >jgi|Dacsp1|133[jgi|Dacsp1|13301|fgenesh1_pg.2_#_42]	superfamily	245864	32	487	9.16075e-58	199.812	cl12078	p450 superfamily
Q#108 - >jgi|Dacsp1|197[jgi|Dacsp1|19776|fgenesh1_kg.2_#_41_#_isotig01181]	superfamily	245864	13	431	5.2836e-68	235.636	cl12078	p450 superfamily
Q#109 - >jgi|Dacsp1|198[jgi|Dacsp1|19802|fgenesh1_kg.2_#_67_#_isotig01358]	superfamily	245864	65	412	1.91676e-53	194.419	cl12078	p450 superfamily
Q#110 - >jgi|Dacsp1|190[jgi|Dacsp1|19044|fgenesh1_pg.25_#_102]	superfamily	245864	72	521	1.65147e-46	169.766	cl12078	p450 superfamily
Q#111 - >jgi|Dacsp1|213[jgi|Dacsp1|21376|fgenesh1_kg.6_#_51_#_isotig00963]	superfamily	245864	40	527	2.58637e-45	166.3	cl12078	p450 superfamily
Q#112 - >jgi|Dacsp1|242[jgi|Dacsp1|24256|fgenesh1_kg.18_#_65_#_isotig02139]	superfamily	245864	73	471	3.36969e-42	156.67	cl12078	p450 superfamily
Q#113 - >jgi|Dacsp1|227[jgi|Dacsp1|22770|fgenesh1_kg.11_#_42_#_isotig00023]	superfamily	245864	143	467	9.77143e-45	163.988	cl12078	p450 superfamily
Q#114 - >jgi|Dacsp1|514[jgi|Dacsp1|51473|e_gw1.8.749.1]	superfamily	245864	63	457	4.29011e-67	226.006	cl12078	p450 superfamily
Q#115 - >jgi|Dacsp1|616[jgi|Dacsp1|61641|estExt_Genewise1.C_2_t10124]	superfamily	245864	7	434	6.35081e-65	227.161	cl12078	p450 superfamily
Q#116 - >jgi|Dacsp1|675[jgi|Dacsp1|67590|estExt_Genewise1.C_11_t10003]	superfamily	245864	28	527	1.55734e-52	186.715	cl12078	p450 superfamily
Q#117 - >jgi|Dacsp1|686[jgi|Dacsp1|68695|estExt_Genewise1.C_14_t10069]	superfamily	245864	20	417	9.22822e-49	174.389	cl12078	p450 superfamily
Q#118 - >jgi|Dacsp1|963[jgi|Dacsp1|96303|estExt_fgenesh1_pm.C_170108]	superfamily	245864	1	493	6.8206e-24	103.127	cl12078	p450 superfamily
Q#119 - >jgi|Dacsp1|926[jgi|Dacsp1|92631|estExt_fgenesh1_pm.C_2_t10053]	superfamily	245864	7	435	4.25296e-64	224.85	cl12078	p450 superfamily
Q#120 - >jgi|Dacsp1|105[jgi|Dacsp1|105092|gm1.2210_g]	superfamily	245864	44	435	2.03506e-34	133.558	cl12078	p450 superfamily
Q#121 - >jgi|Dacsp1|102[jgi|Dacsp1|102925|gm1.43_g]	superfamily	245864	40	503	7.68721e-58	200.968	cl12078	p450 superfamily
Q#122 - >jgi|Dacsp1|113[jgi|Dacsp1|113919|estExt_Genemark1.C_2_t20266]	superfamily	245864	43	524	4.20376e-62	212.909	cl12078	p450 superfamily
Q#123 - >jgi|Dacsp1|109[jgi|Dacsp1|109442|gm1.6560_g]	superfamily	245864	29	471	1.78633e-64	217.531	cl12078	p450 superfamily
Q#124 - >jgi|Dacsp1|118[jgi|Dacsp1|118248|estExt_Genemark1.C_170088]	superfamily	245864	44	472	6.269e-53	186.715	cl12078	p450 superfamily
Q#125 - >jgi|Dacsp1|116[jgi|Dacsp1|116157|estExt_Genemark1.C_80383]	superfamily	245864	42	453	1.81581e-64	218.687	cl12078	p450 superfamily
Q#128 - >jgi|Dacsp1|233[jgi|Dacsp1|23355|fgenesh1_kg.13_#_194_#_isotig00949]	superfamily	245864	85	119	1.43583e-05	42.2654	cl12078	p450 superfamily
Q#129 - >jgi|Dacsp1|567[jgi|Dacsp1|56797|e_gw1.17.365.1]	superfamily	245864	1	96	2.26021e-07	46.8878	cl12078	p450 superfamily
Q#130 - >jgi|Dacsp1|603[jgi|Dacsp1|60371|e_gw1.41.1.1]	superfamily	245864	1	97	6.80291e-08	48.0434	cl12078	p450 superfamily
Q#131 - >jgi|Dacsp1|112[jgi|Dacsp1|112652|gm1.9770_g]	superfamily	245864	5	108	3.92441e-09	52.2806	cl12078	p450 superfamily
Q#132 - >jgi|Dacsp1|228[jgi|Dacsp1|22886|fgenesh1_kg.11_#_158_#_isotig04020]	superfamily	245864	43	488	9.01983e-44	161.292	cl12078	p450 superfamily
Q#133 - >jgi|Dacsp1|898[jgi|Dacsp1|89862|fgenesh1_pm.13_#_105]	superfamily	245864	34	486	3.09844e-69	231.013	cl12078	p450 superfamily
Q#134 - >jgi|Dacsp1|101[jgi|Dacsp1|101529|estExt_fgenesh1_pg.C_170024]	superfamily	245864	30	490	1.53206e-49	177.47	cl12078	p450 superfamily
Q#135 - >jgi|Dacsp1|110[jgi|Dacsp1|110555|gm1.7673_g]	superfamily	245864	40	424	1.49046e-47	171.307	cl12078	p450 superfamily
Q#136 - >jgi|Dacsp1|221[jgi|Dacsp1|22196|fgenesh1_kg.9_#_67_#_isotig04620]	superfamily	245864	46	484	4.63239e-63	215.22	cl12078	p450 superfamily
Q#137 - >jgi|Dacsp1|117[jgi|Dacsp1|117776|estExt_Genemark1.C_150090]	superfamily	245864	328	785	1.76792e-55	198.271	cl12078	p450 superfamily
Q#138 - >jgi|Dacsp1|114[jgi|Dacsp1|114452|estExt_Genemark1.C_4_t10070]	superfamily	245864	37	316	3.61129e-14	71.5406	cl12078	p450 superfamily
Q#142 - >jgi|Dacsp1|214[jgi|Dacsp1|21425|fgenesh1_kg.6_#_100_#_isotig03530]	superfamily	245864	697	1061	4.6436e-06	49.199	cl12078	p450 superfamily

## Sheet: Dichomitus squalens
Dichomitus squalens v1.0
#Batch CD-search tool	NIH/NLM/NCBI
#cdsid	QM3-qcdsearch-9D334BFE8C5F41F-12DA0D5F612835A7
#datatype	hits Concise data(Superfamily only)
#status	0
#Start time	2013-12-11T19:57:37	Run time	0:00:06:24
#status	success
Query	Hit type	PSSM-ID	From	To	E-Value	Bitscore	Accession	Short name
Q#1 - >jgi|Dicsq1|714[jgi|Dicsq1|71401|e_gw1.73.66.1]	superfamily	245864	52	481	3.95874e-47	170.922	cl12078	p450 superfamily
Q#2 - >jgi|Dicsq1|723[jgi|Dicsq1|72385|e_gw1.93.13.1]	superfamily	245864	93	513	2.42712e-31	125.083	cl12078	p450 superfamily
Q#3 - >jgi|Dicsq1|723[jgi|Dicsq1|72391|e_gw1.93.9.1]	superfamily	245864	23	459	1.79735e-40	151.662	cl12078	p450 superfamily
Q#4 - >jgi|Dicsq1|946[jgi|Dicsq1|94627|estExt_Genewise1.C_1180011]	superfamily	245864	96	566	1.62993e-45	167.455	cl12078	p450 superfamily
Q#5 - >jgi|Dicsq1|941[jgi|Dicsq1|94181|estExt_Genewise1.C_930024]	superfamily	245864	106	534	6.26559e-39	147.81	cl12078	p450 superfamily
Q#6 - >jgi|Dicsq1|147[jgi|Dicsq1|147086|fgenesh1_pm.13_#_95]	superfamily	245864	82	500	1.0506e-38	146.655	cl12078	p450 superfamily
Q#7 - >jgi|Dicsq1|151[jgi|Dicsq1|151582|estExt_fgenesh1_pm.C_1_t20343]	superfamily	245864	106	554	2.60349e-50	180.937	cl12078	p450 superfamily
Q#8 - >jgi|Dicsq1|560[jgi|Dicsq1|56033|e_gw1.7.816.1]	superfamily	245864	18	363	2.74244e-43	157.44	cl12078	p450 superfamily
Q#9 - >jgi|Dicsq1|605[jgi|Dicsq1|60597|e_gw1.14.322.1]	superfamily	245864	2	83	2.13146e-17	75.0074	cl12078	p450 superfamily
Q#10 - >jgi|Dicsq1|138[jgi|Dicsq1|138666|fgenesh1_kg.29_#_73_#_isotig11425]	superfamily	245864	46	224	1.64641e-15	75.0074	cl12078	p450 superfamily
Q#11 - >jgi|Dicsq1|161[jgi|Dicsq1|161065|estExt_fgenesh1_pg.C_100034]	superfamily	245864	202	506	5.51205e-39	147.425	cl12078	p450 superfamily
Q#12 - >jgi|Dicsq1|162[jgi|Dicsq1|162100|estExt_fgenesh1_pg.C_210057]	superfamily	245864	62	495	5.08033e-43	158.981	cl12078	p450 superfamily
Q#13 - >jgi|Dicsq1|150[jgi|Dicsq1|150544|fgenesh1_pm.83_#_7]	superfamily	245864	100	493	6.07099e-34	132.402	cl12078	p450 superfamily
Q#14 - >jgi|Dicsq1|182[jgi|Dicsq1|182903|estExt_Genemark1.C_470014]	superfamily	245864	31	428	2.55576e-35	136.254	cl12078	p450 superfamily
Q#15 - >jgi|Dicsq1|542[jgi|Dicsq1|54296|e_gw1.5.1307.1]	superfamily	245864	35	506	8.39541e-71	235.636	cl12078	p450 superfamily
Q#16 - >jgi|Dicsq1|726[jgi|Dicsq1|72661|e_gw1.98.51.1]	superfamily	245864	40	532	8.22449e-54	190.567	cl12078	p450 superfamily
Q#17 - >jgi|Dicsq1|107[jgi|Dicsq1|107649|estExt_Genewise1Plus.C_210074]	superfamily	245864	28	456	2.43848e-63	215.22	cl12078	p450 superfamily
Q#18 - >jgi|Dicsq1|124[jgi|Dicsq1|124764|fgenesh1_pg.4_#_38]	superfamily	245864	56	445	8.31877e-52	182.478	cl12078	p450 superfamily
Q#19 - >jgi|Dicsq1|145[jgi|Dicsq1|145141|fgenesh1_pm.6_#_55]	superfamily	245864	30	466	5.83079e-47	170.152	cl12078	p450 superfamily
Q#20 - >jgi|Dicsq1|147[jgi|Dicsq1|147877|fgenesh1_pm.20_#_40]	superfamily	245864	29	434	7.17876e-36	137.795	cl12078	p450 superfamily
Q#21 - >jgi|Dicsq1|150[jgi|Dicsq1|150539|fgenesh1_pm.83_#_2]	superfamily	245864	68	526	4.53694e-54	190.952	cl12078	p450 superfamily
Q#22 - >jgi|Dicsq1|182[jgi|Dicsq1|182896|estExt_Genemark1.C_470001]	superfamily	245864	41	493	1.87583e-61	210.598	cl12078	p450 superfamily
Q#23 - >jgi|Dicsq1|557[jgi|Dicsq1|55736|e_gw1.7.881.1]	superfamily	245864	2	448	2.11414e-72	237.947	cl12078	p450 superfamily
Q#24 - >jgi|Dicsq1|560[jgi|Dicsq1|56071|e_gw1.7.134.1]	superfamily	245864	4	359	6.75769e-59	200.197	cl12078	p450 superfamily
Q#25 - >jgi|Dicsq1|546[jgi|Dicsq1|54614|e_gw1.6.101.1]	superfamily	245864	37	516	2.56131e-57	199.812	cl12078	p450 superfamily
Q#26 - >jgi|Dicsq1|551[jgi|Dicsq1|55106|e_gw1.6.233.1]	superfamily	245864	60	535	1.58363e-70	235.25	cl12078	p450 superfamily
Q#27 - >jgi|Dicsq1|605[jgi|Dicsq1|60521|e_gw1.14.14.1]	superfamily	245864	29	486	1.74679e-71	236.791	cl12078	p450 superfamily
Q#28 - >jgi|Dicsq1|595[jgi|Dicsq1|59591|e_gw1.12.473.1]	superfamily	245864	52	482	1.27563e-61	210.983	cl12078	p450 superfamily
Q#29 - >jgi|Dicsq1|595[jgi|Dicsq1|59580|e_gw1.12.558.1]	superfamily	245864	6	426	1.21777e-57	198.656	cl12078	p450 superfamily
Q#30 - >jgi|Dicsq1|652[jgi|Dicsq1|65236|e_gw1.29.231.1]	superfamily	245864	30	461	1.94751e-78	255.666	cl12078	p450 superfamily
Q#31 - >jgi|Dicsq1|642[jgi|Dicsq1|64244|e_gw1.25.239.1]	superfamily	245864	35	505	7.62999e-52	184.789	cl12078	p450 superfamily
Q#32 - >jgi|Dicsq1|632[jgi|Dicsq1|63226|e_gw1.21.78.1]	superfamily	245864	1	270	4.09905e-57	191.723	cl12078	p450 superfamily
Q#33 - >jgi|Dicsq1|627[jgi|Dicsq1|62749|e_gw1.19.4.1]	superfamily	245864	58	482	1.01602e-43	160.907	cl12078	p450 superfamily
Q#34 - >jgi|Dicsq1|699[jgi|Dicsq1|69953|e_gw1.59.150.1]	superfamily	245864	53	492	8.27889e-65	219.457	cl12078	p450 superfamily
Q#35 - >jgi|Dicsq1|724[jgi|Dicsq1|72464|e_gw1.94.67.1]	superfamily	245864	7	421	1.44701e-45	165.529	cl12078	p450 superfamily
Q#36 - >jgi|Dicsq1|724[jgi|Dicsq1|72433|e_gw1.94.28.1]	superfamily	245864	41	478	8.0226e-62	211.368	cl12078	p450 superfamily
Q#37 - >jgi|Dicsq1|732[jgi|Dicsq1|73263|e_gw1.117.1.1]	superfamily	245864	40	479	6.29656e-59	203.279	cl12078	p450 superfamily
Q#38 - >jgi|Dicsq1|695[jgi|Dicsq1|69566|e_gw1.56.33.1]	superfamily	245864	8	314	5.99854e-51	177.085	cl12078	p450 superfamily
Q#39 - >jgi|Dicsq1|794[jgi|Dicsq1|79417|estExt_Genewise1.C_3_t20381]	superfamily	245864	91	540	1.49909e-67	228.317	cl12078	p450 superfamily
Q#40 - >jgi|Dicsq1|741[jgi|Dicsq1|74155|e_gw1.291.3.1]	superfamily	245864	55	473	1.85221e-69	231.784	cl12078	p450 superfamily
Q#41 - >jgi|Dicsq1|764[jgi|Dicsq1|76461|estExt_Genewise1.C_1_t40422]	superfamily	245864	34	522	2.47885e-88	282.245	cl12078	p450 superfamily
Q#42 - >jgi|Dicsq1|827[jgi|Dicsq1|82795|estExt_Genewise1.C_7_t10303]	superfamily	245864	1	421	8.13532e-67	223.309	cl12078	p450 superfamily
Q#43 - >jgi|Dicsq1|952[jgi|Dicsq1|95280|estExt_Genewise1Plus.C_1_t20261]	superfamily	245864	37	495	8.11158e-59	203.279	cl12078	p450 superfamily
Q#44 - >jgi|Dicsq1|944[jgi|Dicsq1|94476|estExt_Genewise1.C_1020028]	superfamily	245864	32	506	3.19619e-71	237.176	cl12078	p450 superfamily
Q#45 - >jgi|Dicsq1|941[jgi|Dicsq1|94193|estExt_Genewise1.C_940020]	superfamily	245864	1	409	1.58446e-72	238.332	cl12078	p450 superfamily
Q#46 - >jgi|Dicsq1|105[jgi|Dicsq1|105994|estExt_Genewise1Plus.C_140252]	superfamily	245864	194	448	3.84914e-48	173.618	cl12078	p450 superfamily
Q#47 - >jgi|Dicsq1|105[jgi|Dicsq1|105559|estExt_Genewise1Plus.C_120398]	superfamily	245864	57	502	1.30926e-74	246.036	cl12078	p450 superfamily
Q#48 - >jgi|Dicsq1|996[jgi|Dicsq1|99609|estExt_Genewise1Plus.C_4_t10043]	superfamily	245864	36	461	1.99453e-67	225.62	cl12078	p450 superfamily
Q#49 - >jgi|Dicsq1|113[jgi|Dicsq1|113925|estExt_Genewise1Plus.C_1020037]	superfamily	245864	32	506	6.48058e-65	220.228	cl12078	p450 superfamily
Q#50 - >jgi|Dicsq1|111[jgi|Dicsq1|111009|estExt_Genewise1Plus.C_460098]	superfamily	245864	109	484	2.69589e-41	154.359	cl12078	p450 superfamily
Q#51 - >jgi|Dicsq1|109[jgi|Dicsq1|109345|estExt_Genewise1Plus.C_320165]	superfamily	245864	31	499	9.83833e-68	227.546	cl12078	p450 superfamily
Q#52 - >jgi|Dicsq1|107[jgi|Dicsq1|107461|estExt_Genewise1Plus.C_200113]	superfamily	245864	35	501	1.08542e-55	195.19	cl12078	p450 superfamily
Q#53 - >jgi|Dicsq1|107[jgi|Dicsq1|107243|estExt_Genewise1Plus.C_190079]	superfamily	245864	35	510	9.60513e-63	214.45	cl12078	p450 superfamily
Q#54 - >jgi|Dicsq1|107[jgi|Dicsq1|107634|estExt_Genewise1Plus.C_210050]	superfamily	245864	40	500	1.38604e-72	240.258	cl12078	p450 superfamily
Q#55 - >jgi|Dicsq1|130[jgi|Dicsq1|130358|fgenesh1_pg.94_#_12]	superfamily	245864	38	470	2.87562e-48	173.618	cl12078	p450 superfamily
Q#56 - >jgi|Dicsq1|141[jgi|Dicsq1|141903|fgenesh1_kg.158_#_2_#_isotig07320]	superfamily	245864	6	382	7.60665e-67	221.768	cl12078	p450 superfamily
Q#57 - >jgi|Dicsq1|141[jgi|Dicsq1|141321|fgenesh1_kg.78_#_10_#_isotig06644]	superfamily	245864	130	592	3.05132e-67	228.317	cl12078	p450 superfamily
Q#58 - >jgi|Dicsq1|141[jgi|Dicsq1|141625|fgenesh1_kg.94_#_15_#_isotig06949]	superfamily	245864	70	532	7.44201e-64	217.531	cl12078	p450 superfamily
Q#59 - >jgi|Dicsq1|132[jgi|Dicsq1|132972|fgenesh1_kg.3_#_460_#_isotig01574]	superfamily	245864	45	497	7.40498e-64	216.761	cl12078	p450 superfamily
Q#60 - >jgi|Dicsq1|135[jgi|Dicsq1|135078|fgenesh1_kg.8_#_40_#_isotig10699]	superfamily	245864	84	551	8.73355e-60	207.516	cl12078	p450 superfamily
Q#61 - >jgi|Dicsq1|137[jgi|Dicsq1|137075|fgenesh1_kg.17_#_37_#_isotig10203]	superfamily	245864	51	476	7.42338e-68	227.161	cl12078	p450 superfamily
Q#62 - >jgi|Dicsq1|156[jgi|Dicsq1|156313|estExt_fgenesh1_pm.C_290020]	superfamily	245864	36	484	2.09686e-63	215.22	cl12078	p450 superfamily
Q#63 - >jgi|Dicsq1|156[jgi|Dicsq1|156277|estExt_fgenesh1_pm.C_280013]	superfamily	245864	108	524	9.21638e-55	192.878	cl12078	p450 superfamily
Q#64 - >jgi|Dicsq1|162[jgi|Dicsq1|162426|estExt_fgenesh1_pg.C_270031]	superfamily	245864	46	495	6.9249e-75	246.036	cl12078	p450 superfamily
Q#65 - >jgi|Dicsq1|161[jgi|Dicsq1|161810|estExt_fgenesh1_pg.C_170002]	superfamily	245864	14	441	4.35987e-49	175.544	cl12078	p450 superfamily
Q#66 - >jgi|Dicsq1|163[jgi|Dicsq1|163452|estExt_fgenesh1_pg.C_560031]	superfamily	245864	49	500	3.04492e-65	220.613	cl12078	p450 superfamily
Q#67 - >jgi|Dicsq1|149[jgi|Dicsq1|149852|fgenesh1_pm.56_#_42]	superfamily	245864	37	473	7.58855e-55	191.723	cl12078	p450 superfamily
Q#68 - >jgi|Dicsq1|153[jgi|Dicsq1|153476|estExt_fgenesh1_pm.C_60014]	superfamily	245864	60	514	6.17326e-55	192.878	cl12078	p450 superfamily
Q#69 - >jgi|Dicsq1|154[jgi|Dicsq1|154069|estExt_fgenesh1_pm.C_80044]	superfamily	245864	101	551	1.27735e-70	236.791	cl12078	p450 superfamily
Q#70 - >jgi|Dicsq1|154[jgi|Dicsq1|154467|estExt_fgenesh1_pm.C_90185]	superfamily	245864	89	541	4.21211e-69	232.169	cl12078	p450 superfamily
Q#71 - >jgi|Dicsq1|154[jgi|Dicsq1|154131|estExt_fgenesh1_pm.C_80119]	superfamily	245864	42	487	5.78681e-54	189.797	cl12078	p450 superfamily
Q#72 - >jgi|Dicsq1|175[jgi|Dicsq1|175343|gm1.11112_g]	superfamily	245864	40	493	1.06513e-59	205.59	cl12078	p450 superfamily
Q#73 - >jgi|Dicsq1|174[jgi|Dicsq1|174006|gm1.9775_g]	superfamily	245864	1	410	4.53396e-60	204.82	cl12078	p450 superfamily
Q#74 - >jgi|Dicsq1|173[jgi|Dicsq1|173480|gm1.9249_g]	superfamily	245864	35	473	1.32069e-42	157.44	cl12078	p450 superfamily
Q#75 - >jgi|Dicsq1|180[jgi|Dicsq1|180089|estExt_Genemark1.C_100082]	superfamily	245864	84	525	6.52128e-58	201.353	cl12078	p450 superfamily
Q#76 - >jgi|Dicsq1|179[jgi|Dicsq1|179419|estExt_Genemark1.C_70316]	superfamily	245864	136	605	1.27799e-46	170.922	cl12078	p450 superfamily
Q#77 - >jgi|Dicsq1|164[jgi|Dicsq1|164054|estExt_fgenesh1_pg.C_930009]	superfamily	245864	96	538	2.70563e-45	166.685	cl12078	p450 superfamily
Q#78 - >jgi|Dicsq1|168[jgi|Dicsq1|168138|gm1.3907_g]	superfamily	245864	54	480	6.9838e-74	243.725	cl12078	p450 superfamily
Q#79 - >jgi|Dicsq1|168[jgi|Dicsq1|168169|gm1.3938_g]	superfamily	245864	101	539	1.38091e-68	230.243	cl12078	p450 superfamily
Q#80 - >jgi|Dicsq1|183[jgi|Dicsq1|183995|estExt_Genemark1.C_880025]	superfamily	245864	1	413	9.08422e-63	211.368	cl12078	p450 superfamily
Q#81 - >jgi|Dicsq1|181[jgi|Dicsq1|181268|estExt_Genemark1.C_190073]	superfamily	245864	40	491	2.22477e-61	210.212	cl12078	p450 superfamily
Q#82 - >jgi|Dicsq1|537[jgi|Dicsq1|53756|e_gw1.5.167.1]	superfamily	245864	35	521	2.23262e-60	207.901	cl12078	p450 superfamily
Q#83 - >jgi|Dicsq1|597[jgi|Dicsq1|59766|e_gw1.12.116.1]	superfamily	245864	9	232	7.22943e-44	155.899	cl12078	p450 superfamily
Q#84 - >jgi|Dicsq1|598[jgi|Dicsq1|59868|e_gw1.12.1.1]	superfamily	245864	1	376	3.12828e-46	165.914	cl12078	p450 superfamily
Q#85 - >jgi|Dicsq1|578[jgi|Dicsq1|57869|e_gw1.9.921.1]	superfamily	245864	71	498	3.18237e-63	215.22	cl12078	p450 superfamily
Q#86 - >jgi|Dicsq1|643[jgi|Dicsq1|64380|e_gw1.25.204.1]	superfamily	245864	35	508	1.70297e-59	205.59	cl12078	p450 superfamily
Q#87 - >jgi|Dicsq1|627[jgi|Dicsq1|62710|e_gw1.19.379.1]	superfamily	245864	35	526	2.38958e-64	219.072	cl12078	p450 superfamily
Q#88 - >jgi|Dicsq1|706[jgi|Dicsq1|70695|e_gw1.66.35.1]	superfamily	245864	241	495	7.95304e-43	158.596	cl12078	p450 superfamily
Q#89 - >jgi|Dicsq1|959[jgi|Dicsq1|95916|estExt_Genewise1Plus.C_1_t40081]	superfamily	245864	32	502	9.17656e-65	219.457	cl12078	p450 superfamily
Q#90 - >jgi|Dicsq1|943[jgi|Dicsq1|94316|estExt_Genewise1.C_970035]	superfamily	245864	93	487	4.28719e-61	209.442	cl12078	p450 superfamily
Q#91 - >jgi|Dicsq1|105[jgi|Dicsq1|105422|estExt_Genewise1Plus.C_120175]	superfamily	245864	7	366	1.40967e-52	183.634	cl12078	p450 superfamily
Q#92 - >jgi|Dicsq1|101[jgi|Dicsq1|101139|estExt_Genewise1Plus.C_5_t20331]	superfamily	245864	126	462	4.86021e-51	181.322	cl12078	p450 superfamily
Q#93 - >jgi|Dicsq1|107[jgi|Dicsq1|107694|estExt_Genewise1Plus.C_210176]	superfamily	245864	79	493	1.09393e-41	155.129	cl12078	p450 superfamily
Q#94 - >jgi|Dicsq1|127[jgi|Dicsq1|127078|fgenesh1_pg.14_#_17]	superfamily	245864	51	333	4.06542e-19	86.5634	cl12078	p450 superfamily
Q#95 - >jgi|Dicsq1|124[jgi|Dicsq1|124779|fgenesh1_pg.4_#_53]	superfamily	245864	56	540	1.11836e-54	192.493	cl12078	p450 superfamily
Q#96 - >jgi|Dicsq1|140[jgi|Dicsq1|140326|fgenesh1_kg.53_#_51_#_isotig11128]	superfamily	245864	174	498	8.58609e-39	146.655	cl12078	p450 superfamily
Q#97 - >jgi|Dicsq1|146[jgi|Dicsq1|146141|fgenesh1_pm.9_#_21]	superfamily	245864	39	451	6.86743e-78	253.74	cl12078	p450 superfamily
Q#98 - >jgi|Dicsq1|138[jgi|Dicsq1|138295|fgenesh1_kg.25_#_132_#_isotig03579]	superfamily	245864	23	262	1.13648e-48	169.766	cl12078	p450 superfamily
Q#99 - >jgi|Dicsq1|163[jgi|Dicsq1|163171|estExt_fgenesh1_pg.C_460026]	superfamily	245864	437	591	5.53791e-12	66.9182	cl12078	p450 superfamily
Q#99 - >jgi|Dicsq1|163[jgi|Dicsq1|163171|estExt_fgenesh1_pg.C_460026]	superfamily	245864	189	358	4.61153e-07	51.2524	cl12078	p450 superfamily
Q#100 - >jgi|Dicsq1|150[jgi|Dicsq1|150524|fgenesh1_pm.81_#_16]	superfamily	245864	14	451	2.75481e-42	156.67	cl12078	p450 superfamily
Q#101 - >jgi|Dicsq1|176[jgi|Dicsq1|176022|gm1.11791_g]	superfamily	245864	7	192	1.3645e-51	174.004	cl12078	p450 superfamily
Q#102 - >jgi|Dicsq1|173[jgi|Dicsq1|173143|gm1.8912_g]	superfamily	245864	32	499	7.85678e-46	167.84	cl12078	p450 superfamily
Q#103 - >jgi|Dicsq1|172[jgi|Dicsq1|172711|gm1.8480_g]	superfamily	245864	171	442	1.54259e-46	168.611	cl12078	p450 superfamily
Q#104 - >jgi|Dicsq1|172[jgi|Dicsq1|172144|gm1.7913_g]	superfamily	245864	220	408	8.17832e-22	95.8082	cl12078	p450 superfamily
Q#105 - >jgi|Dicsq1|179[jgi|Dicsq1|179525|estExt_Genemark1.C_80048]	superfamily	245864	120	559	9.45806e-69	231.784	cl12078	p450 superfamily
Q#106 - >jgi|Dicsq1|172[jgi|Dicsq1|172004|gm1.7773_g]	superfamily	245864	125	547	6.47952e-43	159.751	cl12078	p450 superfamily
Q#107 - >jgi|Dicsq1|170[jgi|Dicsq1|170956|gm1.6725_g]	superfamily	245864	9	163	3.67242e-33	122.002	cl12078	p450 superfamily
Q#108 - >jgi|Dicsq1|168[jgi|Dicsq1|168992|gm1.4761_g]	superfamily	245864	48	510	2.75511e-68	229.087	cl12078	p450 superfamily
Q#109 - >jgi|Dicsq1|183[jgi|Dicsq1|183718|estExt_Genemark1.C_700049]	superfamily	245864	36	514	2.31417e-64	219.072	cl12078	p450 superfamily
Q#110 - >jgi|Dicsq1|183[jgi|Dicsq1|183503|estExt_Genemark1.C_640017]	superfamily	245864	37	511	1.11999e-45	167.455	cl12078	p450 superfamily
Q#111 - >jgi|Dicsq1|184[jgi|Dicsq1|184180|estExt_Genemark1.C_1020002]	superfamily	245864	59	505	2.84079e-65	220.998	cl12078	p450 superfamily
Q#112 - >jgi|Dicsq1|181[jgi|Dicsq1|181245|estExt_Genemark1.C_190044]	superfamily	245864	36	529	2.7426e-61	210.598	cl12078	p450 superfamily
Q#113 - >jgi|Dicsq1|598[jgi|Dicsq1|59898|e_gw1.12.224.1]	superfamily	245864	13	93	7.94652e-06	42.5025	cl12078	p450 superfamily
Q#115 - >jgi|Dicsq1|740[jgi|Dicsq1|74043|e_gw1.266.2.1]	superfamily	245864	1	44	3.64649e-12	58.829	cl12078	p450 superfamily
Q#116 - >jgi|Dicsq1|889[jgi|Dicsq1|88972|estExt_Genewise1.C_260016]	superfamily	245864	52	227	5.5577e-25	101.201	cl12078	p450 superfamily
Q#117 - >jgi|Dicsq1|108[jgi|Dicsq1|108479|estExt_Genewise1Plus.C_250225]	superfamily	245864	108	162	2.54646e-06	45.7322	cl12078	p450 superfamily
Q#118 - >jgi|Dicsq1|168[jgi|Dicsq1|168194|gm1.3963_g]	superfamily	245864	126	197	3.69708e-11	59.9846	cl12078	p450 superfamily
Q#119 - >jgi|Dicsq1|168[jgi|Dicsq1|168403|gm1.4172_g]	superfamily	245864	88	193	1.4023e-19	85.0226	cl12078	p450 superfamily
Q#120 - >jgi|Dicsq1|652[jgi|Dicsq1|65293|e_gw1.29.17.1]	superfamily	245864	1	345	4.32676e-59	199.812	cl12078	p450 superfamily
Q#121 - >jgi|Dicsq1|636[jgi|Dicsq1|63698|e_gw1.23.48.1]	superfamily	245864	1	387	1.19898e-41	154.744	cl12078	p450 superfamily
Q#122 - >jgi|Dicsq1|725[jgi|Dicsq1|72553|e_gw1.96.78.1]	superfamily	245864	38	484	1.29467e-70	234.865	cl12078	p450 superfamily
Q#123 - >jgi|Dicsq1|827[jgi|Dicsq1|82791|estExt_Genewise1.C_7_t10295]	superfamily	245864	1	405	3.95397e-53	185.945	cl12078	p450 superfamily
Q#124 - >jgi|Dicsq1|160[jgi|Dicsq1|160219|estExt_fgenesh1_pg.C_60043]	superfamily	245864	58	497	1.91292e-62	212.909	cl12078	p450 superfamily
Q#125 - >jgi|Dicsq1|169[jgi|Dicsq1|169748|gm1.5517_g]	superfamily	245864	6	432	1.4889e-68	227.932	cl12078	p450 superfamily
Q#126 - >jgi|Dicsq1|169[jgi|Dicsq1|169750|gm1.5519_g]	superfamily	245864	23	306	1.01768e-44	159.366	cl12078	p450 superfamily
Q#127 - >jgi|Dicsq1|168[jgi|Dicsq1|168165|gm1.3934_g]	superfamily	245864	25	322	7.83002e-47	166.685	cl12078	p450 superfamily
Q#128 - >jgi|Dicsq1|168[jgi|Dicsq1|168399|gm1.4168_g]	superfamily	245864	13	379	3.03179e-50	176.315	cl12078	p450 superfamily
Q#129 - >jgi|Dicsq1|183[jgi|Dicsq1|183326|estExt_Genemark1.C_590014]	superfamily	245864	18	461	7.1079e-66	220.998	cl12078	p450 superfamily
Q#149 - >jgi|Dicsq1|595[jgi|Dicsq1|59570|e_gw1.12.494.1]	superfamily	245864	38	480	1.946e-67	226.776	cl12078	p450 superfamily
Q#150 - >jgi|Dicsq1|591[jgi|Dicsq1|59123|e_gw1.11.172.1]	superfamily	245864	65	505	1.85293e-33	130.861	cl12078	p450 superfamily
Q#151 - >jgi|Dicsq1|632[jgi|Dicsq1|63272|e_gw1.21.143.1]	superfamily	245864	238	490	9.96059e-34	131.632	cl12078	p450 superfamily
Q#152 - >jgi|Dicsq1|112[jgi|Dicsq1|112476|estExt_Genewise1Plus.C_660008]	superfamily	245864	64	524	2.54716e-35	136.639	cl12078	p450 superfamily
Q#153 - >jgi|Dicsq1|108[jgi|Dicsq1|108980|estExt_Genewise1Plus.C_290143]	superfamily	245864	244	474	6.76627e-33	128.935	cl12078	p450 superfamily
Q#154 - >jgi|Dicsq1|160[jgi|Dicsq1|160082|estExt_fgenesh1_pg.C_50174]	superfamily	245864	60	506	1.75694e-52	185.945	cl12078	p450 superfamily
Q#155 - >jgi|Dicsq1|163[jgi|Dicsq1|163667|estExt_fgenesh1_pg.C_650007]	superfamily	245864	23	373	2.04189e-40	150.121	cl12078	p450 superfamily
Q#156 - >jgi|Dicsq1|169[jgi|Dicsq1|169752|gm1.5521_g]	superfamily	245864	38	498	6.57127e-67	225.235	cl12078	p450 superfamily
Q#157 - >jgi|Dicsq1|722[jgi|Dicsq1|72262|e_gw1.91.48.1]	superfamily	245864	6	429	4.79633e-70	241.414	cl12078	p450 superfamily
Q#158 - >jgi|Dicsq1|147[jgi|Dicsq1|147974|fgenesh1_pm.21_#_50]	superfamily	245864	39	512	1.0544e-52	186.715	cl12078	p450 superfamily
Q#159 - >jgi|Dicsq1|150[jgi|Dicsq1|150770|fgenesh1_pm.101_#_2]	superfamily	245864	6	449	6.02461e-76	258.362	cl12078	p450 superfamily
Q#160 - >jgi|Dicsq1|549[jgi|Dicsq1|54934|e_gw1.6.596.1]	superfamily	245864	38	527	1.72001e-53	189.026	cl12078	p450 superfamily
Q#161 - >jgi|Dicsq1|551[jgi|Dicsq1|55189|e_gw1.6.1070.1]	superfamily	245864	37	520	2.13417e-59	205.59	cl12078	p450 superfamily
Q#162 - >jgi|Dicsq1|646[jgi|Dicsq1|64648|e_gw1.26.185.1]	superfamily	245864	34	511	6.29892e-53	187.486	cl12078	p450 superfamily
Q#163 - >jgi|Dicsq1|631[jgi|Dicsq1|63149|e_gw1.21.114.1]	superfamily	245864	40	501	4.38706e-70	233.71	cl12078	p450 superfamily
Q#164 - >jgi|Dicsq1|662[jgi|Dicsq1|66288|e_gw1.35.78.1]	superfamily	245864	36	528	4.16087e-68	229.087	cl12078	p450 superfamily
Q#165 - >jgi|Dicsq1|679[jgi|Dicsq1|67907|e_gw1.45.32.1]	superfamily	245864	52	509	3.30492e-61	210.212	cl12078	p450 superfamily
Q#166 - >jgi|Dicsq1|696[jgi|Dicsq1|69617|e_gw1.56.40.1]	superfamily	245864	32	502	8.74988e-70	232.939	cl12078	p450 superfamily
Q#167 - >jgi|Dicsq1|885[jgi|Dicsq1|88550|estExt_Genewise1.C_230245]	superfamily	245864	44	523	6.10251e-64	217.531	cl12078	p450 superfamily
Q#168 - >jgi|Dicsq1|941[jgi|Dicsq1|94190|estExt_Genewise1.C_940013]	superfamily	245864	45	508	3.6526e-50	179.782	cl12078	p450 superfamily
Q#169 - >jgi|Dicsq1|110[jgi|Dicsq1|110876|estExt_Genewise1Plus.C_450028]	superfamily	245864	34	511	1.72963e-53	189.026	cl12078	p450 superfamily
Q#170 - >jgi|Dicsq1|109[jgi|Dicsq1|109788|estExt_Genewise1Plus.C_360054]	superfamily	245864	114	458	1.92451e-58	200.968	cl12078	p450 superfamily
Q#171 - >jgi|Dicsq1|136[jgi|Dicsq1|136134|fgenesh1_kg.11_#_122_#_isotig07237]	superfamily	245864	57	514	3.6959e-58	202.123	cl12078	p450 superfamily
Q#172 - >jgi|Dicsq1|138[jgi|Dicsq1|138504|fgenesh1_kg.27_#_66_#_isotig09966]	superfamily	245864	48	499	5.17626e-62	212.138	cl12078	p450 superfamily
Q#173 - >jgi|Dicsq1|138[jgi|Dicsq1|138266|fgenesh1_kg.25_#_103_#_isotig10670]	superfamily	245864	35	497	1.9503e-54	191.723	cl12078	p450 superfamily
Q#174 - >jgi|Dicsq1|163[jgi|Dicsq1|163136|estExt_fgenesh1_pg.C_450026]	superfamily	245864	1	436	1.06733e-43	160.522	cl12078	p450 superfamily
Q#175 - >jgi|Dicsq1|147[jgi|Dicsq1|147679|fgenesh1_pm.18_#_33]	superfamily	245864	33	520	9.3797e-74	243.725	cl12078	p450 superfamily
Q#176 - >jgi|Dicsq1|151[jgi|Dicsq1|151603|estExt_fgenesh1_pm.C_1_t20368]	superfamily	245864	47	485	4.11011e-28	115.068	cl12078	p450 superfamily
Q#177 - >jgi|Dicsq1|173[jgi|Dicsq1|173924|gm1.9693_g]	superfamily	245864	42	489	3.89789e-40	150.892	cl12078	p450 superfamily
Q#178 - >jgi|Dicsq1|179[jgi|Dicsq1|179472|estExt_Genemark1.C_70383]	superfamily	245864	49	473	1.34012e-71	236.791	cl12078	p450 superfamily
Q#179 - >jgi|Dicsq1|177[jgi|Dicsq1|177244|estExt_Genemark1.C_2_t10175]	superfamily	245864	58	497	2.73169e-70	233.71	cl12078	p450 superfamily
Q#180 - >jgi|Dicsq1|183[jgi|Dicsq1|183189|estExt_Genemark1.C_540028]	superfamily	245864	40	514	2.66066e-72	239.873	cl12078	p450 superfamily
Q#181 - >jgi|Dicsq1|182[jgi|Dicsq1|182880|estExt_Genemark1.C_460035]	superfamily	245864	246	442	3.602e-20	92.7266	cl12078	p450 superfamily
Q#181 - >jgi|Dicsq1|182[jgi|Dicsq1|182880|estExt_Genemark1.C_460035]	superfamily	245864	502	664	6.50104e-15	76.5482	cl12078	p450 superfamily
Q#181 - >jgi|Dicsq1|182[jgi|Dicsq1|182880|estExt_Genemark1.C_460035]	superfamily	245864	41	187	8.04876e-10	60.3698	cl12078	p450 superfamily
Q#182 - >jgi|Dicsq1|184[jgi|Dicsq1|184078|estExt_Genemark1.C_940017]	superfamily	245864	67	469	7.54182e-77	250.273	cl12078	p450 superfamily
Q#183 - >jgi|Dicsq1|197[jgi|Dicsq1|19797|gw1.36.49.1]	superfamily	245864	2	67	2.46528e-06	43.421	cl12078	p450 superfamily
Q#185 - >jgi|Dicsq1|241[jgi|Dicsq1|24187|gw1.23.143.1]	superfamily	245864	19	200	1.95851e-05	44.3971	cl12078	p450 superfamily
Q#186 - >jgi|Dicsq1|247[jgi|Dicsq1|24778|gw1.19.168.1]	superfamily	245864	1	84	2.79867e-05	39.9542	cl12078	p450 superfamily
Q#187 - >jgi|Dicsq1|351[jgi|Dicsq1|35162|gw1.56.86.1]	superfamily	245864	1	82	0.000267355	36.8726	cl12078	p450 superfamily
Q#189 - >jgi|Dicsq1|554[jgi|Dicsq1|55420|e_gw1.7.318.1]	superfamily	245864	4	98	0.00163702	34.9466	cl12078	p450 superfamily
Q#193 - >jgi|Dicsq1|170[jgi|Dicsq1|170950|gm1.6719_g]	superfamily	245864	45	168	7.4604e-06	44.3971	cl12078	p450 superfamily
Q#194 - >jgi|Dicsq1|168[jgi|Dicsq1|168179|gm1.3948_g]	superfamily	245864	3	39	0.000389851	36.3393	cl12078	p450 superfamily
Q#195 - >jgi|Dicsq1|459[jgi|Dicsq1|45925|e_gw1.1.1010.1]	superfamily	245864	181	495	1.95961e-27	113.142	cl12078	p450 superfamily
Q#196 - >jgi|Dicsq1|669[jgi|Dicsq1|66936|e_gw1.39.191.1]	superfamily	245864	305	478	7.39886e-44	161.677	cl12078	p450 superfamily
Q#197 - >jgi|Dicsq1|113[jgi|Dicsq1|113352|estExt_Genewise1Plus.C_850002]	superfamily	245864	18	448	1.52504e-53	187.486	cl12078	p450 superfamily
Q#198 - >jgi|Dicsq1|108[jgi|Dicsq1|108764|estExt_Genewise1Plus.C_270165]	superfamily	245864	40	531	8.18734e-58	202.123	cl12078	p450 superfamily
Q#199 - >jgi|Dicsq1|138[jgi|Dicsq1|138498|fgenesh1_kg.27_#_60_#_isotig06990]	superfamily	245864	35	542	6.08805e-56	196.73	cl12078	p450 superfamily
Q#200 - >jgi|Dicsq1|158[jgi|Dicsq1|158838|estExt_fgenesh1_pg.C_1_t20191]	superfamily	245864	279	480	6.72404e-21	93.8822	cl12078	p450 superfamily
Q#201 - >jgi|Dicsq1|173[jgi|Dicsq1|173929|gm1.9698_g]	superfamily	245864	42	270	5.34587e-08	53.4362	cl12078	p450 superfamily
Q#202 - >jgi|Dicsq1|173[jgi|Dicsq1|173350|gm1.9119_g]	superfamily	245864	248	348	2.31218e-13	69.6146	cl12078	p450 superfamily
Q#202 - >jgi|Dicsq1|173[jgi|Dicsq1|173350|gm1.9119_g]	superfamily	245864	35	149	1.31847e-06	48.4286	cl12078	p450 superfamily
Q#211 - >jgi|Dicsq1|594[jgi|Dicsq1|59450|e_gw1.11.157.1]	superfamily	245864	66	501	1.26053e-24	105.053	cl12078	p450 superfamily

## Sheet: Fomitiporia mediterranea
Fomitiporia mediterranea v1.0
#Batch CD-search tool	NIH/NLM/NCBI
#cdsid	QM3-qcdsearch-30823E021BFCBEE3-3A548354C3E0E3F4
#datatype	hits Concise data(Superfamily only)
#status	0
#Start time	2013-12-11T20:19:51	Run time	0:00:06:19
#status	success
Query	Hit type	PSSM-ID	From	To	E-Value	Bitscore	Accession	Short name
Q#1 - >jgi|Fomme1|113[jgi|Fomme1|113589|estExt_Genewise1Plus.C_14_t10447]	superfamily	245864	61	490	1.27007e-55	194.804	cl12078	p450 superfamily
Q#2 - >jgi|Fomme1|225[jgi|Fomme1|22526|fgenesh1_kg.10_#_106_#_isotig02103]	superfamily	245864	56	512	1.12111e-41	155.514	cl12078	p450 superfamily
Q#3 - >jgi|Fomme1|222[jgi|Fomme1|22296|fgenesh1_kg.9_#_183_#_isotig03387]	superfamily	245864	131	557	1.24983e-52	189.22	cl12078	p450 superfamily
Q#4 - >jgi|Fomme1|242[jgi|Fomme1|24265|fgenesh1_kg.20_#_21_#_isotig02413]	superfamily	245864	58	526	1.72406e-68	229.858	cl12078	p450 superfamily
Q#5 - >jgi|Fomme1|226[jgi|Fomme1|22693|fgenesh1_kg.10_#_273_#_isotig07746]	superfamily	245864	25	472	3.51522e-57	198.271	cl12078	p450 superfamily
Q#6 - >jgi|Fomme1|946[jgi|Fomme1|94683|e_gw1.13.737.1]	superfamily	245864	11	317	3.12907e-43	156.285	cl12078	p450 superfamily
Q#7 - >jgi|Fomme1|113[jgi|Fomme1|113593|estExt_Genewise1Plus.C_14_t10451]	superfamily	245864	66	490	9.47259e-58	200.582	cl12078	p450 superfamily
Q#8 - >jgi|Fomme1|115[jgi|Fomme1|115179|estExt_Genewise1Plus.C_200064]	superfamily	245864	58	543	2.87159e-60	207.901	cl12078	p450 superfamily
Q#9 - >jgi|Fomme1|130[jgi|Fomme1|130308|estExt_Genewise1.C_200076]	superfamily	245864	58	519	1.38146e-64	219.457	cl12078	p450 superfamily
Q#10 - >jgi|Fomme1|136[jgi|Fomme1|136400|fgenesh1_pm.11_#_91]	superfamily	245864	1	162	1.24829e-38	137.41	cl12078	p450 superfamily
Q#11 - >jgi|Fomme1|157[jgi|Fomme1|157591|gm1.7921_g]	superfamily	245864	122	550	9.30186e-52	184.789	cl12078	p450 superfamily
Q#12 - >jgi|Fomme1|158[jgi|Fomme1|158616|gm1.8946_g]	superfamily	245864	109	608	2.14647e-49	179.011	cl12078	p450 superfamily
Q#13 - >jgi|Fomme1|162[jgi|Fomme1|162664|gm1.12994_g]	superfamily	245864	67	537	2.70548e-55	198.271	cl12078	p450 superfamily
Q#13 - >jgi|Fomme1|162[jgi|Fomme1|162664|gm1.12994_g]	superfamily	245864	801	871	2.49679e-08	56.1326	cl12078	p450 superfamily
Q#14 - >jgi|Fomme1|185[jgi|Fomme1|18514|fgenesh1_kg.4_#_79_#_isotig03468]	superfamily	245864	33	486	8.52619e-67	224.85	cl12078	p450 superfamily
Q#15 - >jgi|Fomme1|189[jgi|Fomme1|18906|fgenesh1_kg.5_#_17_#_isotig03608]	superfamily	245864	118	554	7.81414e-69	232.169	cl12078	p450 superfamily
Q#16 - >jgi|Fomme1|189[jgi|Fomme1|18905|fgenesh1_kg.5_#_16_#_isotig07297]	superfamily	245864	123	555	2.42503e-69	233.324	cl12078	p450 superfamily
Q#17 - >jgi|Fomme1|218[jgi|Fomme1|21849|fgenesh1_kg.8_#_615_#_isotig07615]	superfamily	245864	109	565	1.20936e-52	187.486	cl12078	p450 superfamily
Q#18 - >jgi|Fomme1|240[jgi|Fomme1|24064|fgenesh1_kg.18_#_196_#_isotig00643]	superfamily	245864	101	558	4.57033e-49	177.856	cl12078	p450 superfamily
Q#19 - >jgi|Fomme1|225[jgi|Fomme1|22571|fgenesh1_kg.10_#_151_#_isotig07269]	superfamily	245864	69	527	9.01284e-45	164.759	cl12078	p450 superfamily
Q#20 - >jgi|Fomme1|801[jgi|Fomme1|80129|e_gw1.4.994.1]	superfamily	245864	31	480	1.24941e-48	174.774	cl12078	p450 superfamily
Q#21 - >jgi|Fomme1|879[jgi|Fomme1|87928|e_gw1.7.1982.1]	superfamily	245864	59	477	3.29928e-55	193.264	cl12078	p450 superfamily
Q#22 - >jgi|Fomme1|944[jgi|Fomme1|94457|e_gw1.13.252.1]	superfamily	245864	45	529	6.18476e-61	209.827	cl12078	p450 superfamily
Q#23 - >jgi|Fomme1|932[jgi|Fomme1|93201|e_gw1.11.1052.1]	superfamily	245864	36	510	1.91718e-58	202.894	cl12078	p450 superfamily
Q#24 - >jgi|Fomme1|926[jgi|Fomme1|92601|e_gw1.10.262.1]	superfamily	245864	3	367	4.10544e-45	162.062	cl12078	p450 superfamily
Q#25 - >jgi|Fomme1|927[jgi|Fomme1|92779|e_gw1.11.136.1]	superfamily	245864	34	513	1.76071e-50	180.937	cl12078	p450 superfamily
Q#26 - >jgi|Fomme1|105[jgi|Fomme1|105361|estExt_Genewise1Plus.C_4_t30130]	superfamily	245864	8	399	2.27677e-53	185.56	cl12078	p450 superfamily
Q#27 - >jgi|Fomme1|103[jgi|Fomme1|103772|estExt_Genewise1Plus.C_3_t20242]	superfamily	245864	117	559	2.74979e-52	186.33	cl12078	p450 superfamily
Q#28 - >jgi|Fomme1|114[jgi|Fomme1|114136|estExt_Genewise1Plus.C_16_t10293]	superfamily	245864	33	512	4.68809e-62	212.524	cl12078	p450 superfamily
Q#29 - >jgi|Fomme1|114[jgi|Fomme1|114304|estExt_Genewise1Plus.C_16_t20048]	superfamily	245864	35	523	7.99345e-61	209.057	cl12078	p450 superfamily
Q#30 - >jgi|Fomme1|112[jgi|Fomme1|112481|estExt_Genewise1Plus.C_10_t20113]	superfamily	245864	38	522	5.60238e-64	217.531	cl12078	p450 superfamily
Q#31 - >jgi|Fomme1|108[jgi|Fomme1|108679|estExt_Genewise1Plus.C_6_t50087]	superfamily	245864	44	528	3.33154e-64	218.302	cl12078	p450 superfamily
Q#32 - >jgi|Fomme1|109[jgi|Fomme1|109062|estExt_Genewise1Plus.C_7_t20023]	superfamily	245864	2	396	3.11936e-62	209.827	cl12078	p450 superfamily
Q#33 - >jgi|Fomme1|110[jgi|Fomme1|110587|estExt_Genewise1Plus.C_8_t20341]	superfamily	245864	43	489	8.70116e-62	210.983	cl12078	p450 superfamily
Q#34 - >jgi|Fomme1|107[jgi|Fomme1|107025|estExt_Genewise1Plus.C_5_t40461]	superfamily	245864	79	542	4.3099e-50	180.167	cl12078	p450 superfamily
Q#35 - >jgi|Fomme1|139[jgi|Fomme1|139670|estExt_fgenesh1_pm.C_40236]	superfamily	245864	32	484	6.15295e-49	175.93	cl12078	p450 superfamily
Q#36 - >jgi|Fomme1|146[jgi|Fomme1|146883|estExt_fgenesh1_pg.C_6_t10490]	superfamily	245864	97	491	1.56455e-40	152.047	cl12078	p450 superfamily
Q#37 - >jgi|Fomme1|134[jgi|Fomme1|134452|fgenesh1_pm.6_#_602]	superfamily	245864	169	441	2.13103e-26	111.216	cl12078	p450 superfamily
Q#37 - >jgi|Fomme1|134[jgi|Fomme1|134452|fgenesh1_pm.6_#_602]	superfamily	245864	506	557	1.45289e-06	49.5842	cl12078	p450 superfamily
Q#38 - >jgi|Fomme1|134[jgi|Fomme1|134132|fgenesh1_pm.6_#_282]	superfamily	245864	61	489	1.05362e-54	191.723	cl12078	p450 superfamily
Q#39 - >jgi|Fomme1|138[jgi|Fomme1|138337|estExt_fgenesh1_pm.C_1_t20352]	superfamily	245864	147	508	2.74473e-44	163.603	cl12078	p450 superfamily
Q#40 - >jgi|Fomme1|138[jgi|Fomme1|138166|estExt_fgenesh1_pm.C_1_t20157]	superfamily	245864	71	543	7.8852e-66	222.539	cl12078	p450 superfamily
Q#41 - >jgi|Fomme1|157[jgi|Fomme1|157171|gm1.7501_g]	superfamily	245864	43	480	4.52884e-79	257.207	cl12078	p450 superfamily
Q#42 - >jgi|Fomme1|160[jgi|Fomme1|160090|gm1.10420_g]	superfamily	245864	63	492	1.59757e-62	212.909	cl12078	p450 superfamily
Q#43 - >jgi|Fomme1|160[jgi|Fomme1|160089|gm1.10419_g]	superfamily	245864	63	492	2.71103e-64	217.531	cl12078	p450 superfamily
Q#44 - >jgi|Fomme1|148[jgi|Fomme1|148431|estExt_fgenesh1_pg.C_100133]	superfamily	245864	37	478	3.11005e-66	225.62	cl12078	p450 superfamily
Q#45 - >jgi|Fomme1|148[jgi|Fomme1|148953|estExt_fgenesh1_pg.C_140122]	superfamily	245864	62	491	1.39061e-53	189.026	cl12078	p450 superfamily
Q#46 - >jgi|Fomme1|151[jgi|Fomme1|151976|gm1.2306_g]	superfamily	245864	53	472	1.94697e-56	196.345	cl12078	p450 superfamily
Q#47 - >jgi|Fomme1|154[jgi|Fomme1|154594|gm1.4924_g]	superfamily	245864	48	533	1.24833e-59	205.975	cl12078	p450 superfamily
Q#48 - >jgi|Fomme1|154[jgi|Fomme1|154297|gm1.4627_g]	superfamily	245864	195	362	9.15311e-43	156.285	cl12078	p450 superfamily
Q#48 - >jgi|Fomme1|154[jgi|Fomme1|154297|gm1.4627_g]	superfamily	245864	2	114	4.66535e-05	43.8062	cl12078	p450 superfamily
Q#49 - >jgi|Fomme1|166[jgi|Fomme1|166779|estExt_Genemark1.C_4_t20063]	superfamily	245864	32	494	5.15671e-66	222.539	cl12078	p450 superfamily
Q#50 - >jgi|Fomme1|165[jgi|Fomme1|165405|estExt_Genemark1.C_2_t10475]	superfamily	245864	32	512	3.8588e-61	209.827	cl12078	p450 superfamily
Q#51 - >jgi|Fomme1|169[jgi|Fomme1|169802|estExt_Genemark1.C_8_t30128]	superfamily	245864	120	558	8.46054e-45	165.144	cl12078	p450 superfamily
Q#52 - >jgi|Fomme1|168[jgi|Fomme1|168439|estExt_Genemark1.C_7_t10056]	superfamily	245864	35	490	4.08305e-67	225.235	cl12078	p450 superfamily
Q#53 - >jgi|Fomme1|168[jgi|Fomme1|168425|estExt_Genemark1.C_7_t10038]	superfamily	245864	63	490	1.73051e-67	226.391	cl12078	p450 superfamily
Q#54 - >jgi|Fomme1|168[jgi|Fomme1|168846|estExt_Genemark1.C_7_t20192]	superfamily	245864	562	992	1.1001e-52	192.108	cl12078	p450 superfamily
Q#54 - >jgi|Fomme1|168[jgi|Fomme1|168846|estExt_Genemark1.C_7_t20192]	superfamily	245864	18	389	6.08849e-41	157.44	cl12078	p450 superfamily
Q#55 - >jgi|Fomme1|161[jgi|Fomme1|16125|fgenesh1_kg.1_#_220_#_isotig04577]	superfamily	245864	68	506	3.07666e-38	145.114	cl12078	p450 superfamily
Q#56 - >jgi|Fomme1|423[jgi|Fomme1|42326|gw1.19.160.1]	superfamily	245864	1	407	4.85272e-22	97.349	cl12078	p450 superfamily
Q#57 - >jgi|Fomme1|729[jgi|Fomme1|72955|e_gw1.1.3518.1]	superfamily	245864	44	464	3.12933e-35	135.869	cl12078	p450 superfamily
Q#58 - >jgi|Fomme1|727[jgi|Fomme1|72718|e_gw1.1.276.1]	superfamily	245864	20	450	6.92218e-36	137.41	cl12078	p450 superfamily
Q#59 - >jgi|Fomme1|937[jgi|Fomme1|93720|e_gw1.12.150.1]	superfamily	245864	119	344	4.78209e-32	124.313	cl12078	p450 superfamily
Q#60 - >jgi|Fomme1|138[jgi|Fomme1|138234|estExt_fgenesh1_pm.C_1_t20235]	superfamily	245864	44	490	1.41551e-64	219.072	cl12078	p450 superfamily
Q#61 - >jgi|Fomme1|149[jgi|Fomme1|149998|gm1.328_g]	superfamily	245864	81	520	7.80951e-42	155.899	cl12078	p450 superfamily
Q#62 - >jgi|Fomme1|149[jgi|Fomme1|149988|gm1.318_g]	superfamily	245864	95	526	5.58949e-34	132.787	cl12078	p450 superfamily
Q#63 - >jgi|Fomme1|150[jgi|Fomme1|150021|gm1.351_g]	superfamily	245864	81	539	6.13072e-40	150.507	cl12078	p450 superfamily
Q#64 - >jgi|Fomme1|150[jgi|Fomme1|150220|gm1.550_g]	superfamily	245864	314	527	8.61537e-34	132.017	cl12078	p450 superfamily
Q#65 - >jgi|Fomme1|865[jgi|Fomme1|86537|e_gw1.7.180.1]	superfamily	245864	50	491	4.49022e-57	198.271	cl12078	p450 superfamily
Q#66 - >jgi|Fomme1|981[jgi|Fomme1|98108|e_gw1.19.62.1]	superfamily	245864	12	407	4.65332e-31	123.543	cl12078	p450 superfamily
Q#67 - >jgi|Fomme1|967[jgi|Fomme1|96742|e_gw1.16.504.1]	superfamily	245864	25	460	1.69669e-30	121.617	cl12078	p450 superfamily
Q#68 - >jgi|Fomme1|127[jgi|Fomme1|127949|estExt_Genewise1.C_11_t20025]	superfamily	245864	31	485	5.34656e-61	209.057	cl12078	p450 superfamily
Q#69 - >jgi|Fomme1|124[jgi|Fomme1|124358|estExt_Genewise1.C_7_t20371]	superfamily	245864	4	450	1.32426e-57	199.042	cl12078	p450 superfamily
Q#70 - >jgi|Fomme1|148[jgi|Fomme1|148430|estExt_fgenesh1_pg.C_100132]	superfamily	245864	59	484	1.98086e-62	212.524	cl12078	p450 superfamily
Q#71 - >jgi|Fomme1|149[jgi|Fomme1|149989|gm1.319_g]	superfamily	245864	89	519	1.33145e-33	131.632	cl12078	p450 superfamily
Q#72 - >jgi|Fomme1|154[jgi|Fomme1|154072|gm1.4402_g]	superfamily	245864	31	499	5.64095e-48	174.004	cl12078	p450 superfamily
Q#73 - >jgi|Fomme1|168[jgi|Fomme1|168440|estExt_Genemark1.C_7_t10057]	superfamily	245864	50	468	3.54747e-53	187.1	cl12078	p450 superfamily
Q#74 - >jgi|Fomme1|134[jgi|Fomme1|134353|fgenesh1_pm.6_#_503]	superfamily	245864	118	535	3.53119e-48	174.389	cl12078	p450 superfamily
Q#75 - >jgi|Fomme1|102[jgi|Fomme1|102953|estExt_Genewise1Plus.C_2_t40062]	superfamily	245864	58	523	4.66189e-67	226.006	cl12078	p450 superfamily
Q#76 - >jgi|Fomme1|101[jgi|Fomme1|101293|estExt_Genewise1Plus.C_1_t40023]	superfamily	245864	34	517	6.29032e-66	222.924	cl12078	p450 superfamily
Q#77 - >jgi|Fomme1|107[jgi|Fomme1|107267|estExt_Genewise1Plus.C_5_t50295]	superfamily	245864	72	529	2.40942e-85	274.541	cl12078	p450 superfamily
Q#78 - >jgi|Fomme1|118[jgi|Fomme1|118429|estExt_Genewise1.C_3_t10304]	superfamily	245864	7	444	4.87066e-62	210.598	cl12078	p450 superfamily
Q#79 - >jgi|Fomme1|129[jgi|Fomme1|129405|estExt_Genewise1.C_16_t20011]	superfamily	245864	10	487	4.03224e-59	204.049	cl12078	p450 superfamily
Q#80 - >jgi|Fomme1|128[jgi|Fomme1|128231|estExt_Genewise1.C_13_t10188]	superfamily	245864	75	484	1.49013e-67	226.776	cl12078	p450 superfamily
Q#81 - >jgi|Fomme1|139[jgi|Fomme1|139880|estExt_fgenesh1_pm.C_5_t10153]	superfamily	245864	101	502	1.06201e-34	135.099	cl12078	p450 superfamily
Q#82 - >jgi|Fomme1|142[jgi|Fomme1|142537|estExt_fgenesh1_pm.C_100098]	superfamily	245864	26	366	9.44057e-61	205.59	cl12078	p450 superfamily
Q#83 - >jgi|Fomme1|152[jgi|Fomme1|152683|gm1.3013_g]	superfamily	245864	62	501	1.37858e-61	210.983	cl12078	p450 superfamily
Q#84 - >jgi|Fomme1|452[jgi|Fomme1|45231|gw1.11.422.1]	superfamily	245864	5	130	4.99076e-11	58.4438	cl12078	p450 superfamily
Q#85 - >jgi|Fomme1|670[jgi|Fomme1|67030|gw1.2.2395.1]	superfamily	245864	1	47	1.00713e-07	46.1174	cl12078	p450 superfamily
Q#86 - >jgi|Fomme1|761[jgi|Fomme1|76178|e_gw1.2.2439.1]	superfamily	245864	1	57	1.90644e-12	59.9846	cl12078	p450 superfamily
Q#87 - >jgi|Fomme1|763[jgi|Fomme1|76373|e_gw1.2.2179.1]	superfamily	245864	1	98	1.64226e-06	44.1914	cl12078	p450 superfamily
Q#88 - >jgi|Fomme1|160[jgi|Fomme1|160888|gm1.11218_g]	superfamily	245864	7	64	1.12694e-08	49.5842	cl12078	p450 superfamily
Q#89 - >jgi|Fomme1|153[jgi|Fomme1|153745|gm1.4075_g]	superfamily	245864	27	71	2.36481e-07	45.7322	cl12078	p450 superfamily
Q#90 - >jgi|Fomme1|107[jgi|Fomme1|107452|estExt_Genewise1Plus.C_5_t60199]	superfamily	245864	15	444	1.04464e-67	235.25	cl12078	p450 superfamily
Q#108 - >jgi|Fomme1|161[jgi|Fomme1|16130|fgenesh1_kg.1_#_225_#_isotig04656]	superfamily	245864	195	518	3.19162e-32	127.395	cl12078	p450 superfamily
Q#109 - >jgi|Fomme1|212[jgi|Fomme1|21278|fgenesh1_kg.8_#_44_#_isotig08035]	superfamily	245864	53	451	3.25663e-23	100.816	cl12078	p450 superfamily
Q#110 - >jgi|Fomme1|187[jgi|Fomme1|18753|fgenesh1_kg.4_#_318_#_isotig04271]	superfamily	245864	32	468	2.14966e-71	236.791	cl12078	p450 superfamily
Q#111 - >jgi|Fomme1|236[jgi|Fomme1|23650|fgenesh1_kg.16_#_37_#_isotig07692]	superfamily	245864	36	511	2.15692e-64	218.687	cl12078	p450 superfamily
Q#112 - >jgi|Fomme1|143[jgi|Fomme1|143001|estExt_fgenesh1_pm.C_140101]	superfamily	245864	31	476	2.1542e-57	199.042	cl12078	p450 superfamily
Q#113 - >jgi|Fomme1|131[jgi|Fomme1|131314|fgenesh1_pm.2_#_1]	superfamily	245864	45	490	1.47217e-51	184.404	cl12078	p450 superfamily
Q#114 - >jgi|Fomme1|171[jgi|Fomme1|171624|estExt_Genemark1.C_350001]	superfamily	245864	63	492	9.95488e-68	226.776	cl12078	p450 superfamily
Q#115 - >jgi|Fomme1|204[jgi|Fomme1|20431|fgenesh1_kg.6_#_563_#_isotig02112]	superfamily	245864	77	494	3.19768e-45	165.529	cl12078	p450 superfamily
Q#116 - >jgi|Fomme1|225[jgi|Fomme1|22587|fgenesh1_kg.10_#_167_#_isotig02885]	superfamily	245864	30	500	9.65525e-64	216.761	cl12078	p450 superfamily
Q#117 - >jgi|Fomme1|295[jgi|Fomme1|29587|fgenesh1_pg.8_#_44]	superfamily	245864	69	512	1.51218e-60	208.286	cl12078	p450 superfamily
Q#118 - >jgi|Fomme1|953[jgi|Fomme1|95372|e_gw1.14.355.1]	superfamily	245864	41	494	6.48484e-57	198.271	cl12078	p450 superfamily
Q#119 - >jgi|Fomme1|929[jgi|Fomme1|92916|e_gw1.11.420.1]	superfamily	245864	47	465	8.7798e-57	197.116	cl12078	p450 superfamily
Q#120 - >jgi|Fomme1|112[jgi|Fomme1|112496|estExt_Genewise1Plus.C_10_t20129]	superfamily	245864	119	547	1.82065e-53	189.797	cl12078	p450 superfamily
Q#121 - >jgi|Fomme1|128[jgi|Fomme1|128292|estExt_Genewise1.C_13_t10304]	superfamily	245864	62	539	5.8809e-78	254.896	cl12078	p450 superfamily
Q#122 - >jgi|Fomme1|124[jgi|Fomme1|124141|estExt_Genewise1.C_7_t20031]	superfamily	245864	46	511	9.70628e-68	227.932	cl12078	p450 superfamily
Q#123 - >jgi|Fomme1|142[jgi|Fomme1|142532|estExt_fgenesh1_pm.C_100090]	superfamily	245864	47	474	3.98483e-62	211.753	cl12078	p450 superfamily
Q#124 - >jgi|Fomme1|146[jgi|Fomme1|146898|estExt_fgenesh1_pg.C_6_t20014]	superfamily	245864	69	496	1.20751e-49	177.856	cl12078	p450 superfamily
Q#125 - >jgi|Fomme1|131[jgi|Fomme1|131370|fgenesh1_pm.2_#_57]	superfamily	245864	33	508	4.13621e-51	182.093	cl12078	p450 superfamily
Q#126 - >jgi|Fomme1|156[jgi|Fomme1|156874|gm1.7204_g]	superfamily	245864	55	562	2.16046e-33	132.017	cl12078	p450 superfamily
Q#127 - >jgi|Fomme1|148[jgi|Fomme1|148596|estExt_fgenesh1_pg.C_110129]	superfamily	245864	29	491	1.14284e-61	210.598	cl12078	p450 superfamily
Q#128 - >jgi|Fomme1|148[jgi|Fomme1|148947|estExt_fgenesh1_pg.C_140115]	superfamily	245864	36	464	2.00603e-49	177.085	cl12078	p450 superfamily
Q#129 - >jgi|Fomme1|149[jgi|Fomme1|149618|estExt_fgenesh1_pg.C_200041]	superfamily	245864	59	539	1.28146e-53	189.797	cl12078	p450 superfamily
Q#130 - >jgi|Fomme1|151[jgi|Fomme1|151478|gm1.1808_g]	superfamily	245864	147	507	3.65231e-42	157.055	cl12078	p450 superfamily
Q#131 - >jgi|Fomme1|534[jgi|Fomme1|53415|gw1.13.660.1]	superfamily	245864	8	92	0.00888021	32.2502	cl12078	p450 superfamily
Q#134 - >jgi|Fomme1|633[jgi|Fomme1|63327|gw1.2.2182.1]	superfamily	245864	27	75	0.00184607	33.9278	cl12078	p450 superfamily
Q#137 - >jgi|Fomme1|162[jgi|Fomme1|162567|gm1.12897_g]	superfamily	245864	27	66	0.00951704	32.4559	cl12078	p450 superfamily
Q#138 - >jgi|Fomme1|308[jgi|Fomme1|30832|fgenesh1_pg.10_#_189]	superfamily	245864	14	376	4.69266e-30	119.305	cl12078	p450 superfamily
Q#140 - >jgi|Fomme1|105[jgi|Fomme1|105489|estExt_Genewise1Plus.C_4_t40004]	superfamily	245864	49	472	4.15619e-43	159.366	cl12078	p450 superfamily
Q#141 - >jgi|Fomme1|163[jgi|Fomme1|16395|fgenesh1_kg.1_#_490_#_isotig01532]	superfamily	245864	24	486	2.15095e-41	154.359	cl12078	p450 superfamily
Q#142 - >jgi|Fomme1|106[jgi|Fomme1|106824|estExt_Genewise1Plus.C_5_t40222]	superfamily	245864	144	463	1.29444e-40	152.433	cl12078	p450 superfamily
Q#143 - >jgi|Fomme1|143[jgi|Fomme1|143663|estExt_fgenesh1_pm.C_200030]	superfamily	245864	57	537	5.21343e-61	209.827	cl12078	p450 superfamily
Q#144 - >jgi|Fomme1|155[jgi|Fomme1|155371|gm1.5701_g]	superfamily	245864	135	485	1.85707e-38	145.884	cl12078	p450 superfamily
Q#145 - >jgi|Fomme1|166[jgi|Fomme1|166626|estExt_Genemark1.C_4_t10275]	superfamily	245864	51	521	6.70296e-64	217.531	cl12078	p450 superfamily
Q#146 - >jgi|Fomme1|166[jgi|Fomme1|166510|estExt_Genemark1.C_3_t30132]	superfamily	245864	57	581	1.62667e-43	161.677	cl12078	p450 superfamily
Q#160 - >jgi|Fomme1|161[jgi|Fomme1|161482|gm1.11812_g]	superfamily	245864	941	1032	3.58753e-05	46.1174	cl12078	p450 superfamily

## Sheet: Fomitopsis pinicola
Fomitopsis pinicola FP-58527 SS1 v3.0
#Batch CD-search tool	NIH/NLM/NCBI
#cdsid	QM3-qcdsearch-E5EC65B400E284E-39F71A657A63811C
#datatype	hits Concise data(Superfamily only)
#status	0
#Start time	2013-12-11T20:29:50	Run time	0:00:06:42
#status	success
Query	Hit type	PSSM-ID	From	To	E-Value	Bitscore	Accession	Short name
Q#1 - >jgi|Fompi3|105[jgi|Fompi3|1050962|gm1.6642_g]	superfamily	245864	38	493	4.85531e-70	233.324	cl12078	p450 superfamily
Q#2 - >jgi|Fompi3|112[jgi|Fompi3|1127380|e_gw1.49.5.1]	superfamily	245864	42	517	5.68775e-57	198.656	cl12078	p450 superfamily
Q#3 - >jgi|Fompi3|112[jgi|Fompi3|1123320|e_gw1.31.133.1]	superfamily	245864	36	453	5.89452e-55	192.878	cl12078	p450 superfamily
Q#4 - >jgi|Fompi3|112[jgi|Fompi3|1123472|e_gw1.31.18.1]	superfamily	245864	62	493	1.04232e-62	213.679	cl12078	p450 superfamily
Q#5 - >jgi|Fompi3|112[jgi|Fompi3|1123534|e_gw1.31.89.1]	superfamily	245864	9	436	4.08027e-69	230.243	cl12078	p450 superfamily
Q#6 - >jgi|Fompi3|111[jgi|Fompi3|1118855|e_gw1.16.274.1]	superfamily	245864	37	519	1.49588e-56	197.501	cl12078	p450 superfamily
Q#7 - >jgi|Fompi3|113[jgi|Fompi3|1134729|e_gw1.118.2.1]	superfamily	245864	50	473	2.76515e-65	220.998	cl12078	p450 superfamily
Q#8 - >jgi|Fompi3|113[jgi|Fompi3|1135086|e_gw1.127.7.1]	superfamily	245864	49	435	1.10537e-38	146.269	cl12078	p450 superfamily
Q#9 - >jgi|Fompi3|113[jgi|Fompi3|1130934|e_gw1.71.92.1]	superfamily	245864	111	548	1.63285e-65	222.924	cl12078	p450 superfamily
Q#10 - >jgi|Fompi3|113[jgi|Fompi3|1134482|e_gw1.114.59.1]	superfamily	245864	46	533	1.10916e-62	214.45	cl12078	p450 superfamily
Q#11 - >jgi|Fompi3|115[jgi|Fompi3|1158182|estExt_Genewise1Plus.C_7_t20234]	superfamily	245864	106	564	2.25764e-68	231.013	cl12078	p450 superfamily
Q#12 - >jgi|Fompi3|471[jgi|Fompi3|47141|Fompi1.e_gw1.10.606.1]	superfamily	245864	83	528	1.32533e-53	189.412	cl12078	p450 superfamily
Q#13 - >jgi|Fompi3|487[jgi|Fompi3|48762|Fompi1.e_gw1.14.293.1]	superfamily	245864	25	481	3.46418e-57	198.271	cl12078	p450 superfamily
Q#14 - >jgi|Fompi3|549[jgi|Fompi3|54955|Fompi1.e_gw1.31.300.1]	superfamily	245864	41	486	7.58627e-77	251.044	cl12078	p450 superfamily
Q#15 - >jgi|Fompi3|117[jgi|Fompi3|1170091|estExt_Genewise1Plus.C_1290026]	superfamily	245864	46	504	1.14028e-73	242.954	cl12078	p450 superfamily
Q#16 - >jgi|Fompi3|116[jgi|Fompi3|1163803|estExt_Genewise1Plus.C_340080]	superfamily	245864	16	488	7.43987e-53	187.1	cl12078	p450 superfamily
Q#17 - >jgi|Fompi3|624[jgi|Fompi3|62440|Fompi1.e_gw1.80.64.1]	superfamily	245864	39	456	1.11162e-52	186.33	cl12078	p450 superfamily
Q#18 - >jgi|Fompi3|105[jgi|Fompi3|1058646|estExt_Genemark1.C_90077]	superfamily	245864	111	473	3.09744e-39	148.195	cl12078	p450 superfamily
Q#19 - >jgi|Fompi3|106[jgi|Fompi3|1061765|estExt_Genemark1.C_530083]	superfamily	245864	12	397	8.11025e-60	204.434	cl12078	p450 superfamily
Q#20 - >jgi|Fompi3|106[jgi|Fompi3|1061776|estExt_Genemark1.C_540012]	superfamily	245864	96	550	7.96686e-61	210.212	cl12078	p450 superfamily
Q#21 - >jgi|Fompi3|105[jgi|Fompi3|1050052|gm1.5732_g]	superfamily	245864	50	454	3.1935e-58	201.738	cl12078	p450 superfamily
Q#22 - >jgi|Fompi3|105[jgi|Fompi3|1050990|gm1.6670_g]	superfamily	245864	7	403	1.38371e-63	214.45	cl12078	p450 superfamily
Q#23 - >jgi|Fompi3|105[jgi|Fompi3|1051859|gm1.7539_g]	superfamily	245864	118	544	2.31875e-53	189.797	cl12078	p450 superfamily
Q#24 - >jgi|Fompi3|105[jgi|Fompi3|1053350|gm1.9030_g]	superfamily	245864	104	547	5.04474e-49	177.47	cl12078	p450 superfamily
Q#25 - >jgi|Fompi3|105[jgi|Fompi3|1054672|gm1.10352_g]	superfamily	245864	12	488	6.36277e-63	214.064	cl12078	p450 superfamily
Q#26 - >jgi|Fompi3|105[jgi|Fompi3|1054643|gm1.10323_g]	superfamily	245864	35	481	2.29484e-63	214.835	cl12078	p450 superfamily
Q#27 - >jgi|Fompi3|835[jgi|Fompi3|83571|Fompi1.gm1.1662_g]	superfamily	245864	47	515	3.10738e-53	188.641	cl12078	p450 superfamily
Q#28 - >jgi|Fompi3|826[jgi|Fompi3|82654|Fompi1.gm1.745_g]	superfamily	245864	47	521	7.69899e-48	173.618	cl12078	p450 superfamily
Q#29 - >jgi|Fompi3|916[jgi|Fompi3|91625|Fompi1.gm1.9716_g]	superfamily	245864	3	434	3.22959e-55	191.723	cl12078	p450 superfamily
Q#30 - >jgi|Fompi3|109[jgi|Fompi3|1096252|gw1.35.165.1]	superfamily	245864	21	509	2.63165e-52	185.56	cl12078	p450 superfamily
Q#31 - >jgi|Fompi3|129[jgi|Fompi3|129534|Fompi1.fgenesh1_pm.40_#_35]	superfamily	245864	49	482	6.60007e-49	175.93	cl12078	p450 superfamily
Q#32 - >jgi|Fompi3|146[jgi|Fompi3|146399|Fompi1.estExt_Genewise1Plus.C_790044]	superfamily	245864	34	496	2.21334e-71	237.562	cl12078	p450 superfamily
Q#33 - >jgi|Fompi3|132[jgi|Fompi3|132141|Fompi1.estExt_Genewise1Plus.C_1_t30202]	superfamily	245864	36	484	3.19702e-34	133.173	cl12078	p450 superfamily
Q#34 - >jgi|Fompi3|149[jgi|Fompi3|149332|Fompi1.estExt_fgenesh1_pm.C_100065]	superfamily	245864	86	462	2.37697e-59	204.049	cl12078	p450 superfamily
Q#35 - >jgi|Fompi3|104[jgi|Fompi3|1045154|gm1.834_g]	superfamily	245864	37	516	2.77259e-56	197.116	cl12078	p450 superfamily
Q#36 - >jgi|Fompi3|104[jgi|Fompi3|1045390|gm1.1070_g]	superfamily	245864	41	508	2.65944e-68	229.472	cl12078	p450 superfamily
Q#37 - >jgi|Fompi3|103[jgi|Fompi3|1033095|fgenesh1_pm.96_#_16]	superfamily	245864	42	532	4.23619e-64	218.302	cl12078	p450 superfamily
Q#38 - >jgi|Fompi3|103[jgi|Fompi3|1032524|fgenesh1_pm.71_#_21]	superfamily	245864	39	455	9.04571e-48	172.463	cl12078	p450 superfamily
Q#39 - >jgi|Fompi3|103[jgi|Fompi3|1038865|estExt_fgenesh1_pm.C_1140006]	superfamily	245864	6	473	1.5212e-50	180.167	cl12078	p450 superfamily
Q#40 - >jgi|Fompi3|102[jgi|Fompi3|1024656|fgenesh1_kg.45_#_12_#_isotig01076]	superfamily	245864	2	395	8.96733e-60	203.279	cl12078	p450 superfamily
Q#41 - >jgi|Fompi3|102[jgi|Fompi3|1021415|fgenesh1_kg.2_#_170_#_isotig06005]	superfamily	245864	2	327	8.8726e-60	200.582	cl12078	p450 superfamily
Q#42 - >jgi|Fompi3|102[jgi|Fompi3|1023064|fgenesh1_kg.18_#_14_#_isotig04477]	superfamily	245864	38	472	4.62285e-60	205.975	cl12078	p450 superfamily
Q#43 - >jgi|Fompi3|102[jgi|Fompi3|1022896|fgenesh1_kg.15_#_13_#_isotig01503]	superfamily	245864	37	521	2.37631e-63	215.99	cl12078	p450 superfamily
Q#44 - >jgi|Fompi3|102[jgi|Fompi3|1022893|fgenesh1_kg.15_#_10_#_isotig01076]	superfamily	245864	2	393	1.9884e-59	202.123	cl12078	p450 superfamily
Q#45 - >jgi|Fompi3|102[jgi|Fompi3|1022169|fgenesh1_kg.7_#_146_#_isotig03990]	superfamily	245864	101	564	4.74824e-67	227.546	cl12078	p450 superfamily
Q#46 - >jgi|Fompi3|112[jgi|Fompi3|1125973|e_gw1.42.161.1]	superfamily	245864	392	635	3.50619e-25	107.749	cl12078	p450 superfamily
Q#46 - >jgi|Fompi3|112[jgi|Fompi3|1125973|e_gw1.42.161.1]	superfamily	245864	41	182	8.29772e-07	50.3546	cl12078	p450 superfamily
Q#47 - >jgi|Fompi3|111[jgi|Fompi3|1118666|e_gw1.15.10.1]	superfamily	245864	118	429	1.6072e-18	87.0759	cl12078	p450 superfamily
Q#48 - >jgi|Fompi3|111[jgi|Fompi3|1119839|e_gw1.19.279.1]	superfamily	245864	44	490	1.19513e-65	222.539	cl12078	p450 superfamily
Q#49 - >jgi|Fompi3|111[jgi|Fompi3|1116438|e_gw1.9.311.1]	superfamily	245864	37	515	4.3897e-51	182.478	cl12078	p450 superfamily
Q#50 - >jgi|Fompi3|113[jgi|Fompi3|1135460|e_gw1.134.13.1]	superfamily	245864	34	513	9.8466e-66	222.539	cl12078	p450 superfamily
Q#51 - >jgi|Fompi3|113[jgi|Fompi3|1131071|e_gw1.73.37.1]	superfamily	245864	38	494	7.42826e-63	215.22	cl12078	p450 superfamily
Q#52 - >jgi|Fompi3|116[jgi|Fompi3|1160380|estExt_Genewise1Plus.C_140241]	superfamily	245864	32	500	2.73216e-72	239.873	cl12078	p450 superfamily
Q#53 - >jgi|Fompi3|387[jgi|Fompi3|38782|Fompi1.e_gw1.1.1428.1]	superfamily	245864	35	502	2.33354e-61	210.598	cl12078	p450 superfamily
Q#54 - >jgi|Fompi3|115[jgi|Fompi3|1154892|estExt_Genewise1Plus.C_1_t20190]	superfamily	245864	52	483	4.04975e-71	236.021	cl12078	p450 superfamily
Q#55 - >jgi|Fompi3|557[jgi|Fompi3|55745|Fompi1.e_gw1.34.46.1]	superfamily	245864	267	431	3.33318e-33	129.321	cl12078	p450 superfamily
Q#56 - >jgi|Fompi3|116[jgi|Fompi3|1169313|estExt_Genewise1Plus.C_1010060]	superfamily	245864	38	473	2.17654e-49	177.085	cl12078	p450 superfamily
Q#57 - >jgi|Fompi3|116[jgi|Fompi3|1168371|estExt_Genewise1Plus.C_820045]	superfamily	245864	42	478	1.25415e-60	208.286	cl12078	p450 superfamily
Q#58 - >jgi|Fompi3|104[jgi|Fompi3|1048852|gm1.4532_g]	superfamily	245864	40	494	4.8907e-62	212.138	cl12078	p450 superfamily
Q#59 - >jgi|Fompi3|105[jgi|Fompi3|1050098|gm1.5778_g]	superfamily	245864	44	230	2.59211e-55	187.1	cl12078	p450 superfamily
Q#60 - >jgi|Fompi3|105[jgi|Fompi3|1053342|gm1.9022_g]	superfamily	245864	9	366	3.90356e-36	136.639	cl12078	p450 superfamily
Q#61 - >jgi|Fompi3|105[jgi|Fompi3|1053576|gm1.9256_g]	superfamily	245864	56	537	1.55357e-58	202.894	cl12078	p450 superfamily
Q#62 - >jgi|Fompi3|105[jgi|Fompi3|1053920|gm1.9600_g]	superfamily	245864	116	540	7.43906e-46	167.84	cl12078	p450 superfamily
Q#63 - >jgi|Fompi3|105[jgi|Fompi3|1054988|gm1.10668_g]	superfamily	245864	72	536	1.06755e-62	214.45	cl12078	p450 superfamily
Q#64 - >jgi|Fompi3|105[jgi|Fompi3|1055630|gm1.11310_g]	superfamily	245864	37	520	3.24872e-67	226.391	cl12078	p450 superfamily
Q#65 - >jgi|Fompi3|826[jgi|Fompi3|82653|Fompi1.gm1.744_g]	superfamily	245864	20	496	9.20035e-55	192.493	cl12078	p450 superfamily
Q#66 - >jgi|Fompi3|910[jgi|Fompi3|91063|Fompi1.gm1.9154_g]	superfamily	245864	23	414	4.17547e-53	186.715	cl12078	p450 superfamily
Q#67 - >jgi|Fompi3|928[jgi|Fompi3|92860|Fompi1.gm1.10951_g]	superfamily	245864	38	524	2.62622e-72	240.258	cl12078	p450 superfamily
Q#68 - >jgi|Fompi3|108[jgi|Fompi3|1085622|gw1.91.15.1]	superfamily	245864	3	458	1.21312e-56	196.345	cl12078	p450 superfamily
Q#69 - >jgi|Fompi3|117[jgi|Fompi3|117105|Fompi1.fgenesh1_pg.77_#_23]	superfamily	245864	39	497	2.15832e-59	204.82	cl12078	p450 superfamily
Q#70 - >jgi|Fompi3|111[jgi|Fompi3|1111330|e_gw1.2.226.1]	superfamily	245864	49	529	1.22929e-57	200.968	cl12078	p450 superfamily
Q#71 - >jgi|Fompi3|104[jgi|Fompi3|1045011|gm1.691_g]	superfamily	245864	76	552	3.38226e-62	217.916	cl12078	p450 superfamily
Q#72 - >jgi|Fompi3|104[jgi|Fompi3|1048392|gm1.4072_g]	superfamily	245864	38	510	5.00202e-54	190.952	cl12078	p450 superfamily
Q#73 - >jgi|Fompi3|103[jgi|Fompi3|1037349|estExt_fgenesh1_pm.C_410057]	superfamily	245864	89	482	2.71406e-62	212.524	cl12078	p450 superfamily
Q#74 - >jgi|Fompi3|102[jgi|Fompi3|1026044|fgenesh1_kg.101_#_5_#_isotig00715]	superfamily	245864	37	520	1.0198e-65	222.539	cl12078	p450 superfamily
Q#75 - >jgi|Fompi3|102[jgi|Fompi3|1024830|fgenesh1_kg.49_#_24_#_isotig03185]	superfamily	245864	2	193	3.60909e-34	126.624	cl12078	p450 superfamily
Q#76 - >jgi|Fompi3|102[jgi|Fompi3|1024652|fgenesh1_kg.45_#_8_#_isotig04082]	superfamily	245864	38	510	7.36112e-79	257.592	cl12078	p450 superfamily
Q#77 - >jgi|Fompi3|102[jgi|Fompi3|1026052|fgenesh1_kg.101_#_13_#_isotig00715]	superfamily	245864	37	520	1.40543e-65	222.154	cl12078	p450 superfamily
Q#78 - >jgi|Fompi3|102[jgi|Fompi3|1029494|fgenesh1_pm.17_#_5]	superfamily	245864	98	528	4.75259e-55	193.649	cl12078	p450 superfamily
Q#79 - >jgi|Fompi3|103[jgi|Fompi3|1030292|fgenesh1_pm.25_#_87]	superfamily	245864	21	469	1.01123e-54	192.493	cl12078	p450 superfamily
Q#80 - >jgi|Fompi3|102[jgi|Fompi3|1023850|fgenesh1_kg.29_#_20_#_isotig03955]	superfamily	245864	92	516	3.91752e-46	168.996	cl12078	p450 superfamily
Q#81 - >jgi|Fompi3|102[jgi|Fompi3|1022750|fgenesh1_kg.13_#_9_#_isotig03143]	superfamily	245864	67	557	3.18293e-63	216.761	cl12078	p450 superfamily
Q#82 - >jgi|Fompi3|112[jgi|Fompi3|1123536|e_gw1.31.118.1]	superfamily	245864	39	487	4.67607e-57	198.271	cl12078	p450 superfamily
Q#83 - >jgi|Fompi3|112[jgi|Fompi3|1125292|e_gw1.39.232.1]	superfamily	245864	64	489	2.08132e-57	199.042	cl12078	p450 superfamily
Q#84 - >jgi|Fompi3|112[jgi|Fompi3|1120739|e_gw1.22.258.1]	superfamily	245864	40	467	7.79562e-54	189.412	cl12078	p450 superfamily
Q#85 - >jgi|Fompi3|112[jgi|Fompi3|1121512|e_gw1.24.40.1]	superfamily	245864	17	473	9.29635e-51	180.937	cl12078	p450 superfamily
Q#86 - >jgi|Fompi3|113[jgi|Fompi3|1131061|e_gw1.72.27.1]	superfamily	245864	29	470	3.77437e-70	233.71	cl12078	p450 superfamily
Q#87 - >jgi|Fompi3|116[jgi|Fompi3|1161685|estExt_Genewise1Plus.C_210194]	superfamily	245864	40	481	1.32069e-59	205.59	cl12078	p450 superfamily
Q#88 - >jgi|Fompi3|407[jgi|Fompi3|40741|Fompi1.e_gw1.3.452.1]	superfamily	245864	37	524	2.36849e-48	175.159	cl12078	p450 superfamily
Q#89 - >jgi|Fompi3|602[jgi|Fompi3|60212|Fompi1.e_gw1.59.196.1]	superfamily	245864	28	486	1.82966e-44	163.603	cl12078	p450 superfamily
Q#90 - >jgi|Fompi3|116[jgi|Fompi3|1169294|estExt_Genewise1Plus.C_1000051]	superfamily	245864	41	479	2.98442e-57	198.656	cl12078	p450 superfamily
Q#91 - >jgi|Fompi3|625[jgi|Fompi3|62518|Fompi1.e_gw1.81.1.1]	superfamily	245864	46	401	4.96833e-33	128.55	cl12078	p450 superfamily
Q#92 - >jgi|Fompi3|106[jgi|Fompi3|1063274|estExt_Genemark1.C_1180011]	superfamily	245864	192	518	1.56864e-19	90.0302	cl12078	p450 superfamily
Q#93 - >jgi|Fompi3|105[jgi|Fompi3|1050047|gm1.5727_g]	superfamily	245864	28	434	2.70442e-59	202.508	cl12078	p450 superfamily
Q#94 - >jgi|Fompi3|105[jgi|Fompi3|1050972|gm1.6652_g]	superfamily	245864	278	363	3.88212e-23	99.6602	cl12078	p450 superfamily
Q#94 - >jgi|Fompi3|105[jgi|Fompi3|1050972|gm1.6652_g]	superfamily	245864	50	257	2.42332e-10	60.755	cl12078	p450 superfamily
Q#95 - >jgi|Fompi3|105[jgi|Fompi3|1050973|gm1.6653_g]	superfamily	245864	41	458	6.08855e-65	219.072	cl12078	p450 superfamily
Q#96 - >jgi|Fompi3|105[jgi|Fompi3|1053918|gm1.9598_g]	superfamily	245864	60	485	8.68041e-58	200.197	cl12078	p450 superfamily
Q#97 - >jgi|Fompi3|856[jgi|Fompi3|85689|Fompi1.gm1.3780_g]	superfamily	245864	117	436	1.69175e-17	83.0966	cl12078	p450 superfamily
Q#98 - >jgi|Fompi3|111[jgi|Fompi3|1112479|e_gw1.4.136.1]	superfamily	245864	39	501	6.89529e-64	216.761	cl12078	p450 superfamily
Q#99 - >jgi|Fompi3|155[jgi|Fompi3|155193|Fompi1.estExt_fgenesh1_pg.C_140019]	superfamily	245864	88	541	1.05419e-26	111.987	cl12078	p450 superfamily
Q#100 - >jgi|Fompi3|104[jgi|Fompi3|1047944|gm1.3624_g]	superfamily	245864	40	489	2.49981e-46	168.996	cl12078	p450 superfamily
Q#101 - >jgi|Fompi3|102[jgi|Fompi3|1024183|fgenesh1_kg.35_#_47_#_isotig04289]	superfamily	245864	40	487	1.58989e-57	199.427	cl12078	p450 superfamily
Q#102 - >jgi|Fompi3|102[jgi|Fompi3|1024655|fgenesh1_kg.45_#_11_#_isotig01503]	superfamily	245864	135	364	5.21478e-24	101.586	cl12078	p450 superfamily
Q#103 - >jgi|Fompi3|102[jgi|Fompi3|1028250|fgenesh1_pm.7_#_87]	superfamily	245864	34	488	1.69372e-57	199.427	cl12078	p450 superfamily
Q#104 - >jgi|Fompi3|103[jgi|Fompi3|1031444|fgenesh1_pm.43_#_77]	superfamily	245864	52	475	2.37786e-57	199.042	cl12078	p450 superfamily
Q#112 - >jgi|Fompi3|113[jgi|Fompi3|1137457|e_gw1.269.4.1]	superfamily	245864	2	61	2.71522e-11	58.0586	cl12078	p450 superfamily
Q#113 - >jgi|Fompi3|488[jgi|Fompi3|48847|Fompi1.e_gw1.14.206.1]	superfamily	245864	39	494	2.15554e-58	202.123	cl12078	p450 superfamily
Q#114 - >jgi|Fompi3|104[jgi|Fompi3|1048925|gm1.4605_g]	superfamily	245864	34	457	1.17007e-21	96.1934	cl12078	p450 superfamily
Q#115 - >jgi|Fompi3|104[jgi|Fompi3|1049004|gm1.4684_g]	superfamily	245864	32	446	1.56943e-58	202.123	cl12078	p450 superfamily
Q#116 - >jgi|Fompi3|877[jgi|Fompi3|87777|Fompi1.gm1.5868_g]	superfamily	245864	185	497	2.41133e-30	121.617	cl12078	p450 superfamily
Q#117 - >jgi|Fompi3|872[jgi|Fompi3|87229|Fompi1.gm1.5320_g]	superfamily	245864	133	453	2.57287e-30	120.846	cl12078	p450 superfamily
Q#118 - >jgi|Fompi3|866[jgi|Fompi3|86667|Fompi1.gm1.4758_g]	superfamily	245864	51	467	1.684e-54	191.338	cl12078	p450 superfamily
Q#119 - >jgi|Fompi3|937[jgi|Fompi3|93729|Fompi1.gm1.11820_g]	superfamily	245864	135	400	6.40511e-30	118.92	cl12078	p450 superfamily
Q#120 - >jgi|Fompi3|937[jgi|Fompi3|93720|Fompi1.gm1.11811_g]	superfamily	245864	130	493	4.37944e-30	120.846	cl12078	p450 superfamily
Q#121 - >jgi|Fompi3|111[jgi|Fompi3|1112759|e_gw1.4.36.1]	superfamily	245864	1	112	2.58788e-14	67.3034	cl12078	p450 superfamily
Q#122 - >jgi|Fompi3|103[jgi|Fompi3|1033094|fgenesh1_pm.96_#_15]	superfamily	245864	32	522	6.06002e-52	184.789	cl12078	p450 superfamily
Q#123 - >jgi|Fompi3|103[jgi|Fompi3|1038997|estExt_fgenesh1_pm.C_1370004]	superfamily	245864	301	522	7.99905e-23	100.045	cl12078	p450 superfamily
Q#124 - >jgi|Fompi3|102[jgi|Fompi3|1028682|fgenesh1_pm.9_#_31]	superfamily	245864	34	472	7.18977e-29	117.379	cl12078	p450 superfamily
Q#125 - >jgi|Fompi3|102[jgi|Fompi3|1020720|fgenesh1_pg.174_#_2]	superfamily	245864	63	474	5.27626e-25	106.209	cl12078	p450 superfamily
Q#126 - >jgi|Fompi3|911[jgi|Fompi3|91100|Fompi1.gm1.9191_g]	superfamily	245864	41	491	1.47463e-58	202.508	cl12078	p450 superfamily
Q#127 - >jgi|Fompi3|112[jgi|Fompi3|1123474|e_gw1.31.104.1]	superfamily	245864	42	459	6.08574e-64	217.146	cl12078	p450 superfamily
Q#128 - >jgi|Fompi3|112[jgi|Fompi3|1124360|e_gw1.35.145.1]	superfamily	245864	37	527	1.26321e-60	208.672	cl12078	p450 superfamily
Q#129 - >jgi|Fompi3|112[jgi|Fompi3|1120520|e_gw1.21.305.1]	superfamily	245864	39	492	8.7263e-56	195.19	cl12078	p450 superfamily
Q#130 - >jgi|Fompi3|113[jgi|Fompi3|1133587|e_gw1.100.11.1]	superfamily	245864	31	495	2.00243e-52	185.945	cl12078	p450 superfamily
Q#131 - >jgi|Fompi3|113[jgi|Fompi3|1133122|e_gw1.95.67.1]	superfamily	245864	72	529	5.96719e-61	209.827	cl12078	p450 superfamily
Q#132 - >jgi|Fompi3|489[jgi|Fompi3|48926|Fompi1.e_gw1.14.109.1]	superfamily	245864	4	309	1.47846e-19	87.3338	cl12078	p450 superfamily
Q#133 - >jgi|Fompi3|114[jgi|Fompi3|1147186|estExt_Genewise1.C_340017]	superfamily	245864	307	497	3.25813e-47	171.307	cl12078	p450 superfamily
Q#134 - >jgi|Fompi3|117[jgi|Fompi3|1170500|estExt_Genewise1Plus.C_1520018]	superfamily	245864	34	504	9.66349e-59	203.279	cl12078	p450 superfamily
Q#135 - >jgi|Fompi3|117[jgi|Fompi3|1170095|estExt_Genewise1Plus.C_1290050]	superfamily	245864	57	499	1.06986e-38	146.655	cl12078	p450 superfamily
Q#136 - >jgi|Fompi3|104[jgi|Fompi3|1049568|gm1.5248_g]	superfamily	245864	29	485	8.4304e-39	147.04	cl12078	p450 superfamily
Q#137 - >jgi|Fompi3|105[jgi|Fompi3|1054384|gm1.10064_g]	superfamily	245864	72	528	5.59953e-60	206.746	cl12078	p450 superfamily
Q#138 - >jgi|Fompi3|105[jgi|Fompi3|1054980|gm1.10660_g]	superfamily	245864	72	530	3.37496e-55	194.034	cl12078	p450 superfamily
Q#139 - >jgi|Fompi3|104[jgi|Fompi3|1045040|gm1.720_g]	superfamily	245864	138	294	1.74609e-46	165.529	cl12078	p450 superfamily
Q#139 - >jgi|Fompi3|104[jgi|Fompi3|1045040|gm1.720_g]	superfamily	245864	27	69	0.00148334	39.0357	cl12078	p450 superfamily
Q#140 - >jgi|Fompi3|104[jgi|Fompi3|1048071|gm1.3751_g]	superfamily	245864	62	494	6.03902e-41	153.203	cl12078	p450 superfamily
Q#141 - >jgi|Fompi3|103[jgi|Fompi3|1039072|estExt_fgenesh1_pm.C_1500003]	superfamily	245864	30	388	2.57572e-53	185.945	cl12078	p450 superfamily
Q#142 - >jgi|Fompi3|102[jgi|Fompi3|1025718|fgenesh1_kg.83_#_7_#_isotig04338]	superfamily	245864	55	525	9.41823e-72	238.332	cl12078	p450 superfamily
Q#143 - >jgi|Fompi3|103[jgi|Fompi3|1030657|fgenesh1_pm.31_#_29]	superfamily	245864	24	474	6.81272e-58	200.197	cl12078	p450 superfamily
Q#144 - >jgi|Fompi3|152[jgi|Fompi3|152196|Fompi1.estExt_fgenesh1_pm.C_550026]	superfamily	245864	6	428	2.73857e-80	270.689	cl12078	p450 superfamily
Q#159 - >jgi|Fompi3|116[jgi|Fompi3|1169461|estExt_Genewise1Plus.C_1050021]	superfamily	245864	134	479	2.62496e-37	142.417	cl12078	p450 superfamily
Q#160 - >jgi|Fompi3|102[jgi|Fompi3|1027275|fgenesh1_pm.2_#_192]	superfamily	245864	38	496	4.20829e-64	217.531	cl12078	p450 superfamily
Q#161 - >jgi|Fompi3|102[jgi|Fompi3|1028006|fgenesh1_pm.6_#_73]	superfamily	245864	7	365	1.78085e-28	114.683	cl12078	p450 superfamily
Q#162 - >jgi|Fompi3|112[jgi|Fompi3|1123372|e_gw1.31.63.1]	superfamily	245864	2	69	1.74433e-17	74.6222	cl12078	p450 superfamily
Q#163 - >jgi|Fompi3|112[jgi|Fompi3|1123454|e_gw1.31.144.1]	superfamily	245864	1	56	7.24453e-14	64.607	cl12078	p450 superfamily
Q#164 - >jgi|Fompi3|110[jgi|Fompi3|11040|Fompi1.gw1.45.27.1]	superfamily	245864	2	75	3.43411e-11	57.2882	cl12078	p450 superfamily
Q#165 - >jgi|Fompi3|239[jgi|Fompi3|23964|Fompi1.gw1.90.51.1]	superfamily	245864	6	58	1.83622e-14	65.7626	cl12078	p450 superfamily
Q#166 - >jgi|Fompi3|899[jgi|Fompi3|89991|Fompi1.gm1.8082_g]	superfamily	245864	1	177	1.616e-13	67.3034	cl12078	p450 superfamily
Q#167 - >jgi|Fompi3|826[jgi|Fompi3|82656|Fompi1.gm1.747_g]	superfamily	245864	77	465	1.79291e-30	121.617	cl12078	p450 superfamily
Q#169 - >jgi|Fompi3|108[jgi|Fompi3|1088510|gw1.175.7.1]	superfamily	245864	232	304	2.99956e-08	53.4362	cl12078	p450 superfamily
Q#170 - >jgi|Fompi3|102[jgi|Fompi3|1020312|fgenesh1_pg.129_#_5]	superfamily	245864	211	328	7.43744e-20	88.4894	cl12078	p450 superfamily
Q#171 - >jgi|Fompi3|101[jgi|Fompi3|1014668|fgenesh1_pg.9_#_42]	superfamily	245864	28	285	1.34382e-17	81.1706	cl12078	p450 superfamily
Q#172 - >jgi|Fompi3|502[jgi|Fompi3|50211|Fompi1.e_gw1.17.191.1]	superfamily	245864	22	469	7.82962e-61	207.901	cl12078	p450 superfamily
Q#173 - >jgi|Fompi3|586[jgi|Fompi3|58655|Fompi1.e_gw1.48.130.1]	superfamily	245864	37	510	5.44805e-66	223.309	cl12078	p450 superfamily
Q#174 - >jgi|Fompi3|625[jgi|Fompi3|62504|Fompi1.e_gw1.81.46.1]	superfamily	245864	37	523	1.64189e-47	172.848	cl12078	p450 superfamily
Q#175 - >jgi|Fompi3|621[jgi|Fompi3|62158|Fompi1.e_gw1.77.85.1]	superfamily	245864	31	497	3.81577e-60	206.746	cl12078	p450 superfamily
Q#176 - >jgi|Fompi3|874[jgi|Fompi3|87477|Fompi1.gm1.5568_g]	superfamily	245864	40	518	7.79491e-62	211.753	cl12078	p450 superfamily
Q#177 - >jgi|Fompi3|826[jgi|Fompi3|82639|Fompi1.gm1.730_g]	superfamily	245864	37	513	1.43252e-49	178.241	cl12078	p450 superfamily
Q#178 - >jgi|Fompi3|101[jgi|Fompi3|101731|Fompi1.estExt_Genemark1.C_790046]	superfamily	245864	11	460	1.72964e-66	222.924	cl12078	p450 superfamily
Q#179 - >jgi|Fompi3|112[jgi|Fompi3|112035|Fompi1.fgenesh1_pg.7_#_150]	superfamily	245864	5	467	1.21635e-65	220.998	cl12078	p450 superfamily
Q#180 - >jgi|Fompi3|124[jgi|Fompi3|124761|Fompi1.fgenesh1_pm.3_#_341]	superfamily	245864	23	477	6.93747e-66	221.383	cl12078	p450 superfamily
Q#181 - >jgi|Fompi3|141[jgi|Fompi3|141460|Fompi1.estExt_Genewise1Plus.C_270204]	superfamily	245864	39	501	2.76396e-45	165.914	cl12078	p450 superfamily
Q#183 - >jgi|Fompi3|489[jgi|Fompi3|48950|Fompi1.e_gw1.14.310.1]	superfamily	245864	38	464	3.71907e-59	204.434	cl12078	p450 superfamily
Q#184 - >jgi|Fompi3|821[jgi|Fompi3|82108|Fompi1.gm1.199_g]	superfamily	245864	37	501	6.00004e-69	230.628	cl12078	p450 superfamily
Q#185 - >jgi|Fompi3|850[jgi|Fompi3|85043|Fompi1.gm1.3134_g]	superfamily	245864	42	464	6.46343e-61	209.057	cl12078	p450 superfamily
Q#186 - >jgi|Fompi3|142[jgi|Fompi3|142801|Fompi1.estExt_Genewise1Plus.C_360090]	superfamily	245864	285	480	1.9303e-17	83.4818	cl12078	p450 superfamily
Q#189 - >jgi|Fompi3|112[jgi|Fompi3|1125662|e_gw1.40.4.1]	superfamily	245864	14	79	1.7301e-06	44.1914	cl12078	p450 superfamily
Q#190 - >jgi|Fompi3|113[jgi|Fompi3|1134722|e_gw1.118.6.1]	superfamily	245864	5	75	0.000131734	38.2537	cl12078	p450 superfamily
Q#192 - >jgi|Fompi3|489[jgi|Fompi3|48923|Fompi1.e_gw1.14.187.1]	superfamily	245864	52	96	3.31067e-05	39.8355	cl12078	p450 superfamily
Q#193 - >jgi|Fompi3|501[jgi|Fompi3|50131|Fompi1.e_gw1.17.76.1]	superfamily	245864	40	101	0.00208251	34.9466	cl12078	p450 superfamily
Q#198 - >jgi|Fompi3|105[jgi|Fompi3|1051941|gm1.7621_g]	superfamily	245864	162	321	2.06418e-06	47.6582	cl12078	p450 superfamily
Q#208 - >jgi|Fompi3|101[jgi|Fompi3|1019585|fgenesh1_pg.91_#_16]	superfamily	245864	38	248	9.36216e-09	54.977	cl12078	p450 superfamily
Q#213 - >jgi|Fompi3|105[jgi|Fompi3|1052690|gm1.8370_g]	superfamily	245864	934	1043	1.15144e-05	47.6227	cl12078	p450 superfamily
Q#214 - >jgi|Fompi3|959[jgi|Fompi3|95975|Fompi1.estExt_Genemark1.C_20446]	superfamily	245864	933	1026	8.37162e-05	44.9263	cl12078	p450 superfamily

## Sheet: Gloeophyllum trabeum
Gloeophyllum trabeum v1.0
#Batch CD-search tool	NIH/NLM/NCBI
#cdsid	QM3-qcdsearch-10CA27FF8E1A411D-3A25E6C2897C0845
#datatype	hits Concise data(Superfamily only)
#status	0
#Start time	2013-12-11T21:30:09	Run time	0:00:04:47
#status	success
Query	Hit type	PSSM-ID	From	To	E-Value	Bitscore	Accession	Short name
Q#1 - >jgi|Glotr1_1|9[jgi|Glotr1_1|9976|gw1.00006.216.1]	superfamily	245864	1	162	6.5629e-34	123.928	cl12078	p450 superfamily
Q#2 - >jgi|Glotr1_1|1[jgi|Glotr1_1|18624|gw1.00009.657.1]	superfamily	245864	1	176	5.24105e-33	122.387	cl12078	p450 superfamily
Q#3 - >jgi|Glotr1_1|9[jgi|Glotr1_1|95033|fgenesh1_pg.00011_#_53]	superfamily	245864	35	527	1.56322e-55	195.19	cl12078	p450 superfamily
Q#4 - >jgi|Glotr1_1|1[jgi|Glotr1_1|14073|gw1.00358.3.1]	superfamily	245864	1	40	5.55281e-09	49.9694	cl12078	p450 superfamily
Q#5 - >jgi|Glotr1_1|1[jgi|Glotr1_1|16015|gw1.00011.471.1]	superfamily	245864	4	80	1.96012e-16	71.9258	cl12078	p450 superfamily
Q#6 - >jgi|Glotr1_1|2[jgi|Glotr1_1|28451|gw1.00025.56.1]	superfamily	245864	1	111	1.93258e-42	145.499	cl12078	p450 superfamily
Q#7 - >jgi|Glotr1_1|3[jgi|Glotr1_1|30236|e_gw1.00001.3560.1]	superfamily	245864	107	439	5.36877e-15	75.3926	cl12078	p450 superfamily
Q#8 - >jgi|Glotr1_1|4[jgi|Glotr1_1|48827|e_gw1.00015.214.1]	superfamily	245864	1	80	5.77389e-21	86.1782	cl12078	p450 superfamily
Q#9 - >jgi|Glotr1_1|9[jgi|Glotr1_1|94923|fgenesh1_pg.00010_#_258]	superfamily	245864	69	169	2.05765e-19	84.6374	cl12078	p450 superfamily
Q#10 - >jgi|Glotr1_1|1[jgi|Glotr1_1|141584|estExt_Genemark1.C_000240017]	superfamily	245864	58	476	1.80464e-51	182.863	cl12078	p450 superfamily
Q#11 - >jgi|Glotr1_1|6[jgi|Glotr1_1|63933|estExt_Genewise1.C_00011_t20159]	superfamily	245864	26	466	9.81994e-68	226.776	cl12078	p450 superfamily
Q#12 - >jgi|Glotr1_1|3[jgi|Glotr1_1|36902|e_gw1.00003.1942.1]	superfamily	245864	31	460	5.16712e-62	211.368	cl12078	p450 superfamily
Q#13 - >jgi|Glotr1_1|3[jgi|Glotr1_1|37816|e_gw1.00004.1204.1]	superfamily	245864	32	556	6.75656e-60	207.516	cl12078	p450 superfamily
Q#14 - >jgi|Glotr1_1|4[jgi|Glotr1_1|41820|e_gw1.00007.557.1]	superfamily	245864	30	520	3.20921e-73	242.184	cl12078	p450 superfamily
Q#15 - >jgi|Glotr1_1|4[jgi|Glotr1_1|42395|e_gw1.00007.949.1]	superfamily	245864	32	526	4.05007e-57	199.042	cl12078	p450 superfamily
Q#16 - >jgi|Glotr1_1|4[jgi|Glotr1_1|48505|e_gw1.00015.222.1]	superfamily	245864	45	474	1.74126e-55	193.649	cl12078	p450 superfamily
Q#17 - >jgi|Glotr1_1|4[jgi|Glotr1_1|45946|e_gw1.00011.618.1]	superfamily	245864	35	541	5.61689e-65	220.613	cl12078	p450 superfamily
Q#18 - >jgi|Glotr1_1|6[jgi|Glotr1_1|60968|estExt_Genewise1.C_00007_t10222]	superfamily	245864	55	439	1.21354e-44	163.218	cl12078	p450 superfamily
Q#19 - >jgi|Glotr1_1|6[jgi|Glotr1_1|64108|estExt_Genewise1.C_00012_t10036]	superfamily	245864	3	427	7.68497e-62	209.827	cl12078	p450 superfamily
Q#20 - >jgi|Glotr1_1|6[jgi|Glotr1_1|65981|estExt_Genewise1.C_000160123]	superfamily	245864	56	452	7.6868e-56	194.804	cl12078	p450 superfamily
Q#21 - >jgi|Glotr1_1|6[jgi|Glotr1_1|67059|estExt_Genewise1.C_000240033]	superfamily	245864	33	453	7.65276e-61	208.672	cl12078	p450 superfamily
Q#22 - >jgi|Glotr1_1|7[jgi|Glotr1_1|76198|estExt_Genewise1Plus.C_00006_t20333]	superfamily	245864	35	525	2.73026e-65	220.998	cl12078	p450 superfamily
Q#23 - >jgi|Glotr1_1|7[jgi|Glotr1_1|76075|estExt_Genewise1Plus.C_00006_t20159]	superfamily	245864	102	555	5.31098e-76	251.429	cl12078	p450 superfamily
Q#24 - >jgi|Glotr1_1|8[jgi|Glotr1_1|82372|estExt_Genewise1Plus.C_000220016]	superfamily	245864	38	523	1.39288e-67	227.932	cl12078	p450 superfamily
Q#25 - >jgi|Glotr1_1|1[jgi|Glotr1_1|102984|fgenesh1_pm.00002_#_28]	superfamily	245864	70	509	2.27258e-46	168.996	cl12078	p450 superfamily
Q#26 - >jgi|Glotr1_1|1[jgi|Glotr1_1|111976|estExt_fgenesh1_kg.C_000120025]	superfamily	245864	65	441	4.0249e-53	187.1	cl12078	p450 superfamily
Q#27 - >jgi|Glotr1_1|1[jgi|Glotr1_1|112198|estExt_fgenesh1_kg.C_000130084]	superfamily	245864	87	484	1.0096e-59	205.59	cl12078	p450 superfamily
Q#28 - >jgi|Glotr1_1|1[jgi|Glotr1_1|112374|estExt_fgenesh1_kg.C_000150009]	superfamily	245864	40	446	7.77341e-57	197.501	cl12078	p450 superfamily
Q#29 - >jgi|Glotr1_1|1[jgi|Glotr1_1|109780|estExt_fgenesh1_kg.C_00002_t10403]	superfamily	245864	39	483	8.02099e-65	219.072	cl12078	p450 superfamily
Q#30 - >jgi|Glotr1_1|1[jgi|Glotr1_1|107059|fgenesh1_pm.00010_#_236]	superfamily	245864	31	489	5.04938e-71	235.25	cl12078	p450 superfamily
Q#31 - >jgi|Glotr1_1|1[jgi|Glotr1_1|107226|fgenesh1_pm.00011_#_154]	superfamily	245864	129	529	1.52502e-46	171.501	cl12078	p450 superfamily
Q#32 - >jgi|Glotr1_1|1[jgi|Glotr1_1|120728|estExt_fgenesh1_pg.C_00004_t20087]	superfamily	245864	2	456	8.66395e-49	175.159	cl12078	p450 superfamily
Q#33 - >jgi|Glotr1_1|1[jgi|Glotr1_1|115907|estExt_fgenesh1_pm.C_000060027]	superfamily	245864	39	491	5.20617e-57	199.042	cl12078	p450 superfamily
Q#34 - >jgi|Glotr1_1|1[jgi|Glotr1_1|129357|gm1.5664_g]	superfamily	245864	54	474	1.69044e-43	160.136	cl12078	p450 superfamily
Q#35 - >jgi|Glotr1_1|1[jgi|Glotr1_1|128802|gm1.5109_g]	superfamily	245864	57	503	1.25161e-64	219.072	cl12078	p450 superfamily
Q#36 - >jgi|Glotr1_1|1[jgi|Glotr1_1|127234|gm1.3541_g]	superfamily	245864	31	457	7.43143e-75	245.651	cl12078	p450 superfamily
Q#37 - >jgi|Glotr1_1|1[jgi|Glotr1_1|124808|gm1.1115_g]	superfamily	245864	32	446	4.66173e-41	152.433	cl12078	p450 superfamily
Q#38 - >jgi|Glotr1_1|1[jgi|Glotr1_1|140284|estExt_Genemark1.C_000120166]	superfamily	245864	34	487	6.6271e-69	229.858	cl12078	p450 superfamily
Q#39 - >jgi|Glotr1_1|1[jgi|Glotr1_1|141422|estExt_Genemark1.C_000190055]	superfamily	245864	84	479	1.47855e-34	134.328	cl12078	p450 superfamily
Q#40 - >jgi|Glotr1_1|1[jgi|Glotr1_1|132312|gm1.8619_g]	superfamily	245864	107	482	1.04444e-59	205.59	cl12078	p450 superfamily
Q#41 - >jgi|Glotr1_1|1[jgi|Glotr1_1|133734|gm1.10041_g]	superfamily	245864	111	510	9.86595e-37	141.262	cl12078	p450 superfamily
Q#42 - >jgi|Glotr1_1|4[jgi|Glotr1_1|44978|e_gw1.00010.515.1]	superfamily	245864	2	180	1.38787e-40	143.573	cl12078	p450 superfamily
Q#43 - >jgi|Glotr1_1|4[jgi|Glotr1_1|44427|e_gw1.00009.143.1]	superfamily	245864	291	481	5.97837e-37	141.262	cl12078	p450 superfamily
Q#44 - >jgi|Glotr1_1|4[jgi|Glotr1_1|42439|e_gw1.00007.495.1]	superfamily	245864	29	519	3.22657e-64	218.302	cl12078	p450 superfamily
Q#45 - >jgi|Glotr1_1|4[jgi|Glotr1_1|48539|e_gw1.00015.470.1]	superfamily	245864	38	449	2.31703e-48	173.618	cl12078	p450 superfamily
Q#46 - >jgi|Glotr1_1|4[jgi|Glotr1_1|46298|e_gw1.00011.109.1]	superfamily	245864	2	431	1.11822e-81	263.37	cl12078	p450 superfamily
Q#47 - >jgi|Glotr1_1|4[jgi|Glotr1_1|46434|e_gw1.00012.463.1]	superfamily	245864	1	461	4.63375e-73	240.643	cl12078	p450 superfamily
Q#48 - >jgi|Glotr1_1|5[jgi|Glotr1_1|50230|e_gw1.00019.348.1]	superfamily	245864	11	356	3.39275e-56	191.723	cl12078	p450 superfamily
Q#49 - >jgi|Glotr1_1|5[jgi|Glotr1_1|51093|e_gw1.00085.9.1]	superfamily	245864	44	448	4.83829e-59	203.664	cl12078	p450 superfamily
Q#50 - >jgi|Glotr1_1|6[jgi|Glotr1_1|65293|estExt_Genewise1.C_00014_t10038]	superfamily	245864	37	509	2.98666e-66	223.694	cl12078	p450 superfamily
Q#51 - >jgi|Glotr1_1|6[jgi|Glotr1_1|64168|estExt_Genewise1.C_00012_t10119]	superfamily	245864	49	489	7.26555e-57	197.501	cl12078	p450 superfamily
Q#52 - >jgi|Glotr1_1|7[jgi|Glotr1_1|75846|estExt_Genewise1Plus.C_00006_t10338]	superfamily	245864	32	506	1.39985e-83	269.533	cl12078	p450 superfamily
Q#53 - >jgi|Glotr1_1|7[jgi|Glotr1_1|76831|estExt_Genewise1Plus.C_00007_t20337]	superfamily	245864	30	520	4.4494e-68	228.702	cl12078	p450 superfamily
Q#54 - >jgi|Glotr1_1|1[jgi|Glotr1_1|112217|estExt_fgenesh1_kg.C_000130103]	superfamily	245864	387	517	5.8497e-22	97.7342	cl12078	p450 superfamily
Q#55 - >jgi|Glotr1_1|1[jgi|Glotr1_1|122087|estExt_fgenesh1_pg.C_000090346]	superfamily	245864	59	524	3.43879e-62	213.294	cl12078	p450 superfamily
Q#56 - >jgi|Glotr1_1|1[jgi|Glotr1_1|120247|estExt_fgenesh1_pg.C_00003_t20110]	superfamily	245864	32	502	2.1707e-68	229.087	cl12078	p450 superfamily
Q#57 - >jgi|Glotr1_1|1[jgi|Glotr1_1|116311|estExt_fgenesh1_pm.C_000070235]	superfamily	245864	39	498	8.08069e-64	217.146	cl12078	p450 superfamily
Q#58 - >jgi|Glotr1_1|1[jgi|Glotr1_1|115423|estExt_fgenesh1_pm.C_00004_t10477]	superfamily	245864	36	514	5.22507e-62	212.524	cl12078	p450 superfamily
Q#59 - >jgi|Glotr1_1|1[jgi|Glotr1_1|127230|gm1.3537_g]	superfamily	245864	2	192	1.83997e-40	144.729	cl12078	p450 superfamily
Q#60 - >jgi|Glotr1_1|1[jgi|Glotr1_1|127266|gm1.3573_g]	superfamily	245864	43	495	1.16077e-55	194.419	cl12078	p450 superfamily
Q#61 - >jgi|Glotr1_1|1[jgi|Glotr1_1|127267|gm1.3574_g]	superfamily	245864	1	252	8.46541e-38	138.951	cl12078	p450 superfamily
Q#62 - >jgi|Glotr1_1|1[jgi|Glotr1_1|127236|gm1.3543_g]	superfamily	245864	95	503	4.27476e-50	179.782	cl12078	p450 superfamily
Q#63 - >jgi|Glotr1_1|1[jgi|Glotr1_1|124225|gm1.532_g]	superfamily	245864	10	221	8.01794e-39	140.877	cl12078	p450 superfamily
Q#64 - >jgi|Glotr1_1|1[jgi|Glotr1_1|141118|estExt_Genemark1.C_000170006]	superfamily	245864	63	564	1.33834e-75	250.273	cl12078	p450 superfamily
Q#65 - >jgi|Glotr1_1|1[jgi|Glotr1_1|139944|estExt_Genemark1.C_000110060]	superfamily	245864	35	520	1.23447e-56	197.886	cl12078	p450 superfamily
Q#66 - >jgi|Glotr1_1|1[jgi|Glotr1_1|140198|estExt_Genemark1.C_000120035]	superfamily	245864	43	502	7.72142e-67	224.85	cl12078	p450 superfamily
Q#67 - >jgi|Glotr1_1|1[jgi|Glotr1_1|132088|gm1.8395_g]	superfamily	245864	117	526	5.00981e-44	162.833	cl12078	p450 superfamily
Q#68 - >jgi|Glotr1_1|1[jgi|Glotr1_1|133745|gm1.10052_g]	superfamily	245864	91	511	4.6303e-44	162.833	cl12078	p450 superfamily
Q#69 - >jgi|Glotr1_1|1[jgi|Glotr1_1|133744|gm1.10051_g]	superfamily	245864	254	396	9.27134e-26	106.594	cl12078	p450 superfamily
Q#69 - >jgi|Glotr1_1|1[jgi|Glotr1_1|133744|gm1.10051_g]	superfamily	245864	18	192	0.00034107	41.1098	cl12078	p450 superfamily
Q#70 - >jgi|Glotr1_1|1[jgi|Glotr1_1|138963|estExt_Genemark1.C_000070433]	superfamily	245864	44	517	1.35986e-58	203.664	cl12078	p450 superfamily
Q#72 - >jgi|Glotr1_1|2[jgi|Glotr1_1|24237|gw1.00011.777.1]	superfamily	245864	1	183	1.92652e-14	70.7702	cl12078	p450 superfamily
Q#73 - >jgi|Glotr1_1|3[jgi|Glotr1_1|39005|e_gw1.00004.1049.1]	superfamily	245864	1	93	3.90876e-19	81.5558	cl12078	p450 superfamily
Q#74 - >jgi|Glotr1_1|3[jgi|Glotr1_1|37698|e_gw1.00004.782.1]	superfamily	245864	38	262	7.03735e-12	63.4514	cl12078	p450 superfamily
Q#76 - >jgi|Glotr1_1|8[jgi|Glotr1_1|82136|estExt_Genewise1Plus.C_000190088]	superfamily	245864	59	361	2.18874e-13	69.6146	cl12078	p450 superfamily
Q#77 - >jgi|Glotr1_1|1[jgi|Glotr1_1|129124|gm1.5431_g]	superfamily	245864	1	51	1.90723e-05	41.495	cl12078	p450 superfamily
Q#78 - >jgi|Glotr1_1|1[jgi|Glotr1_1|123608|estExt_fgenesh1_pg.C_000230004]	superfamily	245864	132	376	7.27859e-15	75.0074	cl12078	p450 superfamily
Q#79 - >jgi|Glotr1_1|1[jgi|Glotr1_1|131737|gm1.8044_g]	superfamily	245864	6	75	9.9122e-12	58.829	cl12078	p450 superfamily
Q#80 - >jgi|Glotr1_1|3[jgi|Glotr1_1|31501|e_gw1.00001.2763.1]	superfamily	245864	10	404	2.69942e-49	175.544	cl12078	p450 superfamily
Q#81 - >jgi|Glotr1_1|5[jgi|Glotr1_1|50598|e_gw1.00021.65.1]	superfamily	245864	44	495	1.2866e-59	205.59	cl12078	p450 superfamily
Q#82 - >jgi|Glotr1_1|6[jgi|Glotr1_1|61018|estExt_Genewise1.C_00007_t10304]	superfamily	245864	57	456	2.14262e-53	188.256	cl12078	p450 superfamily
Q#83 - >jgi|Glotr1_1|6[jgi|Glotr1_1|65641|estExt_Genewise1.C_000150085]	superfamily	245864	251	485	4.88962e-32	126.624	cl12078	p450 superfamily
Q#84 - >jgi|Glotr1_1|7[jgi|Glotr1_1|79597|estExt_Genewise1Plus.C_00012_t10127]	superfamily	245864	63	508	1.4959e-59	205.205	cl12078	p450 superfamily
Q#85 - >jgi|Glotr1_1|8[jgi|Glotr1_1|81450|estExt_Genewise1Plus.C_000160301]	superfamily	245864	17	459	4.70257e-61	208.672	cl12078	p450 superfamily
Q#86 - >jgi|Glotr1_1|7[jgi|Glotr1_1|76028|estExt_Genewise1Plus.C_00006_t20091]	superfamily	245864	42	508	2.30086e-32	127.78	cl12078	p450 superfamily
Q#87 - >jgi|Glotr1_1|8[jgi|Glotr1_1|82138|estExt_Genewise1Plus.C_000190090]	superfamily	245864	103	439	8.15311e-22	96.1934	cl12078	p450 superfamily
Q#88 - >jgi|Glotr1_1|1[jgi|Glotr1_1|140224|estExt_Genemark1.C_000120081]	superfamily	245864	31	489	9.54867e-70	232.169	cl12078	p450 superfamily
Q#89 - >jgi|Glotr1_1|1[jgi|Glotr1_1|135146|estExt_Genemark1.C_00001_t20034]	superfamily	245864	208	484	3.94618e-32	126.624	cl12078	p450 superfamily
Q#90 - >jgi|Glotr1_1|1[jgi|Glotr1_1|133749|gm1.10056_g]	superfamily	245864	45	481	1.38579e-42	157.825	cl12078	p450 superfamily
Q#104 - >jgi|Glotr1_1|3[jgi|Glotr1_1|35792|e_gw1.00003.982.1]	superfamily	245864	37	473	8.589e-59	202.894	cl12078	p450 superfamily
Q#105 - >jgi|Glotr1_1|4[jgi|Glotr1_1|44705|e_gw1.00010.548.1]	superfamily	245864	10	375	5.9767e-49	174.004	cl12078	p450 superfamily
Q#106 - >jgi|Glotr1_1|4[jgi|Glotr1_1|45842|e_gw1.00011.774.1]	superfamily	245864	40	485	7.95596e-51	180.937	cl12078	p450 superfamily
Q#107 - >jgi|Glotr1_1|1[jgi|Glotr1_1|128803|gm1.5110_g]	superfamily	245864	6	297	9.39626e-28	111.216	cl12078	p450 superfamily
Q#108 - >jgi|Glotr1_1|1[jgi|Glotr1_1|140195|estExt_Genemark1.C_000120032]	superfamily	245864	35	472	2.48395e-62	212.524	cl12078	p450 superfamily
Q#109 - >jgi|Glotr1_1|1[jgi|Glotr1_1|132016|gm1.8323_g]	superfamily	245864	1	228	1.86603e-35	131.247	cl12078	p450 superfamily
Q#110 - >jgi|Glotr1_1|6[jgi|Glotr1_1|61651|estExt_Genewise1.C_00008_t10277]	superfamily	245864	6	427	2.09281e-71	245.266	cl12078	p450 superfamily
Q#111 - >jgi|Glotr1_1|1[jgi|Glotr1_1|133732|gm1.10039_g]	superfamily	245864	81	476	1.67733e-46	169.381	cl12078	p450 superfamily
Q#112 - >jgi|Glotr1_1|2[jgi|Glotr1_1|29936|e_gw1.00001.2840.1]	superfamily	245864	174	507	4.43192e-48	173.618	cl12078	p450 superfamily
Q#113 - >jgi|Glotr1_1|3[jgi|Glotr1_1|38440|e_gw1.00004.923.1]	superfamily	245864	166	454	1.88393e-34	133.558	cl12078	p450 superfamily
Q#114 - >jgi|Glotr1_1|4[jgi|Glotr1_1|41701|e_gw1.00007.863.1]	superfamily	245864	32	520	1.7439e-74	245.651	cl12078	p450 superfamily
Q#115 - >jgi|Glotr1_1|4[jgi|Glotr1_1|42383|e_gw1.00007.572.1]	superfamily	245864	30	488	1.21006e-56	197.116	cl12078	p450 superfamily
Q#116 - >jgi|Glotr1_1|4[jgi|Glotr1_1|48978|e_gw1.00016.359.1]	superfamily	245864	4	382	3.12111e-57	195.96	cl12078	p450 superfamily
Q#117 - >jgi|Glotr1_1|5[jgi|Glotr1_1|51967|estExt_Genewise1.C_00001_t10291]	superfamily	245864	39	503	1.44489e-65	221.768	cl12078	p450 superfamily
Q#118 - >jgi|Glotr1_1|5[jgi|Glotr1_1|53715|estExt_Genewise1.C_00001_t50491]	superfamily	245864	306	473	8.82108e-43	158.596	cl12078	p450 superfamily
Q#119 - >jgi|Glotr1_1|6[jgi|Glotr1_1|64097|estExt_Genewise1.C_00012_t10014]	superfamily	245864	66	451	1.088e-58	203.664	cl12078	p450 superfamily
Q#120 - >jgi|Glotr1_1|6[jgi|Glotr1_1|66411|estExt_Genewise1.C_000180020]	superfamily	245864	7	434	1.39474e-68	227.546	cl12078	p450 superfamily
Q#121 - >jgi|Glotr1_1|8[jgi|Glotr1_1|80617|estExt_Genewise1Plus.C_00013_t20141]	superfamily	245864	52	524	1.90849e-77	253.355	cl12078	p450 superfamily
Q#122 - >jgi|Glotr1_1|9[jgi|Glotr1_1|97108|fgenesh1_pg.00023_#_13]	superfamily	245864	36	520	1.55501e-66	224.465	cl12078	p450 superfamily
Q#123 - >jgi|Glotr1_1|1[jgi|Glotr1_1|118379|estExt_fgenesh1_pm.C_000230011]	superfamily	245864	38	526	5.9469e-65	220.228	cl12078	p450 superfamily
Q#124 - >jgi|Glotr1_1|1[jgi|Glotr1_1|123943|gm1.250_g]	superfamily	245864	53	498	9.00824e-68	227.546	cl12078	p450 superfamily
Q#125 - >jgi|Glotr1_1|1[jgi|Glotr1_1|124807|gm1.1114_g]	superfamily	245864	49	517	3.48641e-64	218.302	cl12078	p450 superfamily
Q#126 - >jgi|Glotr1_1|1[jgi|Glotr1_1|140808|estExt_Genemark1.C_000140151]	superfamily	245864	46	518	1.79615e-65	221.383	cl12078	p450 superfamily
Q#127 - >jgi|Glotr1_1|1[jgi|Glotr1_1|140036|estExt_Genemark1.C_000110197]	superfamily	245864	66	509	6.88217e-56	195.575	cl12078	p450 superfamily
Q#128 - >jgi|Glotr1_1|1[jgi|Glotr1_1|139295|estExt_Genemark1.C_00008_t10409]	superfamily	245864	2	394	6.27244e-56	194.034	cl12078	p450 superfamily
Q#129 - >jgi|Glotr1_1|1[jgi|Glotr1_1|132663|gm1.8970_g]	superfamily	245864	41	488	1.84486e-62	212.138	cl12078	p450 superfamily
Q#130 - >jgi|Glotr1_1|1[jgi|Glotr1_1|132093|gm1.8400_g]	superfamily	245864	32	485	1.26037e-57	199.812	cl12078	p450 superfamily
Q#131 - >jgi|Glotr1_1|1[jgi|Glotr1_1|11930|gw1.00014.184.1]	superfamily	245864	21	81	0.00198961	34.1762	cl12078	p450 superfamily
Q#137 - >jgi|Glotr1_1|1[jgi|Glotr1_1|130524|gm1.6831_g]	superfamily	245864	192	408	1.08479e-05	46.1174	cl12078	p450 superfamily
Q#138 - >jgi|Glotr1_1|1[jgi|Glotr1_1|132015|gm1.8322_g]	superfamily	245864	26	76	0.00354961	36.4519	cl12078	p450 superfamily
Q#139 - >jgi|Glotr1_1|4[jgi|Glotr1_1|43580|e_gw1.00008.569.1]	superfamily	245864	53	487	1.09528e-49	177.856	cl12078	p450 superfamily
Q#140 - >jgi|Glotr1_1|1[jgi|Glotr1_1|113099|estExt_fgenesh1_pm.C_00001_t10370]	superfamily	245864	80	482	4.77528e-26	109.29	cl12078	p450 superfamily
Q#141 - >jgi|Glotr1_1|1[jgi|Glotr1_1|129621|gm1.5928_g]	superfamily	245864	31	446	3.71536e-72	237.947	cl12078	p450 superfamily
Q#142 - >jgi|Glotr1_1|1[jgi|Glotr1_1|127081|gm1.3388_g]	superfamily	245864	18	424	6.41917e-55	192.108	cl12078	p450 superfamily

## Sheet: Punctularia strigosozonata
Punctularia strigosozonata v1.0
#Batch CD-search tool	NIH/NLM/NCBI
#cdsid	QM3-qcdsearch-DB4CC189B335486-2A89BCCE26D27A72
#datatype	hits Concise data(Superfamily only)
#status	0
#Start time	2013-12-13T07:40:37	Run time	0:00:04:58
#status	success
Query	Hit type	PSSM-ID	From	To	E-Value	Bitscore	Accession	Short name
Q#1 - >jgi|Punst1|143[jgi|Punst1|143059|estExt_Genemark1.C_5_t10134]	superfamily	245864	61	518	1.47003e-67	227.161	cl12078	p450 superfamily
Q#2 - >jgi|Punst1|520[jgi|Punst1|52056|fgenesh1_kg.5_#_398_#_isotig05433]	superfamily	245864	48	548	4.97411e-48	174.389	cl12078	p450 superfamily
Q#3 - >jgi|Punst1|547[jgi|Punst1|54782|fgenesh1_kg.13_#_18_#_isotig07085]	superfamily	245864	35	510	6.59925e-47	170.922	cl12078	p450 superfamily
Q#4 - >jgi|Punst1|545[jgi|Punst1|54536|fgenesh1_kg.11_#_278_#_isotig06686]	superfamily	245864	44	447	9.27406e-65	219.842	cl12078	p450 superfamily
Q#5 - >jgi|Punst1|705[jgi|Punst1|70531|e_gw1.9.88.1]	superfamily	245864	35	513	5.75087e-53	187.871	cl12078	p450 superfamily
Q#6 - >jgi|Punst1|679[jgi|Punst1|67953|e_gw1.6.1304.1]	superfamily	245864	53	512	2.59451e-64	218.302	cl12078	p450 superfamily
Q#7 - >jgi|Punst1|686[jgi|Punst1|68687|e_gw1.7.819.1]	superfamily	245864	50	503	5.03784e-51	182.093	cl12078	p450 superfamily
Q#8 - >jgi|Punst1|689[jgi|Punst1|68965|e_gw1.7.387.1]	superfamily	245864	40	486	6.33543e-58	200.197	cl12078	p450 superfamily
Q#9 - >jgi|Punst1|738[jgi|Punst1|73857|e_gw1.12.571.1]	superfamily	245864	9	349	3.90369e-47	167.84	cl12078	p450 superfamily
Q#10 - >jgi|Punst1|756[jgi|Punst1|75638|e_gw1.15.22.1]	superfamily	245864	34	508	6.29983e-55	193.264	cl12078	p450 superfamily
Q#11 - >jgi|Punst1|873[jgi|Punst1|87329|estExt_Genewise1.C_6_t20485]	superfamily	245864	41	510	2.17245e-64	219.072	cl12078	p450 superfamily
Q#12 - >jgi|Punst1|856[jgi|Punst1|85635|estExt_Genewise1.C_4_t50167]	superfamily	245864	14	408	1.91256e-61	208.672	cl12078	p450 superfamily
Q#13 - >jgi|Punst1|859[jgi|Punst1|85939|estExt_Genewise1.C_5_t10340]	superfamily	245864	84	518	2.4653e-54	191.723	cl12078	p450 superfamily
Q#14 - >jgi|Punst1|980[jgi|Punst1|98072|estExt_Genewise1Plus.C_2_t40289]	superfamily	245864	45	475	5.15788e-56	196.73	cl12078	p450 superfamily
Q#15 - >jgi|Punst1|930[jgi|Punst1|93009|estExt_Genewise1.C_180081]	superfamily	245864	118	546	2.14925e-51	184.404	cl12078	p450 superfamily
Q#16 - >jgi|Punst1|105[jgi|Punst1|105879|estExt_Genewise1Plus.C_10_t20250]	superfamily	245864	53	389	2.0462e-55	190.952	cl12078	p450 superfamily
Q#17 - >jgi|Punst1|102[jgi|Punst1|102757|estExt_Genewise1Plus.C_6_t20383]	superfamily	245864	89	549	4.62869e-72	239.488	cl12078	p450 superfamily
Q#18 - >jgi|Punst1|100[jgi|Punst1|100512|estExt_Genewise1Plus.C_4_t30365]	superfamily	245864	38	483	2.77936e-65	219.842	cl12078	p450 superfamily
Q#19 - >jgi|Punst1|113[jgi|Punst1|113580|fgenesh1_pm.6_#_212]	superfamily	245864	209	493	2.8391e-46	168.611	cl12078	p450 superfamily
Q#20 - >jgi|Punst1|113[jgi|Punst1|113684|fgenesh1_pm.6_#_316]	superfamily	245864	104	516	6.44387e-59	204.049	cl12078	p450 superfamily
Q#21 - >jgi|Punst1|113[jgi|Punst1|113959|fgenesh1_pm.7_#_222]	superfamily	245864	74	468	3.45771e-57	198.271	cl12078	p450 superfamily
Q#22 - >jgi|Punst1|114[jgi|Punst1|114516|fgenesh1_pm.9_#_34]	superfamily	245864	33	506	6.34875e-59	203.664	cl12078	p450 superfamily
Q#23 - >jgi|Punst1|108[jgi|Punst1|108024|estExt_Genewise1Plus.C_160174]	superfamily	245864	20	433	5.32171e-64	215.22	cl12078	p450 superfamily
Q#24 - >jgi|Punst1|118[jgi|Punst1|118706|estExt_fgenesh1_pm.C_3_t10035]	superfamily	245864	17	432	1.00189e-50	179.782	cl12078	p450 superfamily
Q#25 - >jgi|Punst1|115[jgi|Punst1|115960|fgenesh1_pm.13_#_146]	superfamily	245864	42	494	2.73833e-57	199.042	cl12078	p450 superfamily
Q#26 - >jgi|Punst1|115[jgi|Punst1|115369|fgenesh1_pm.11_#_16]	superfamily	245864	33	486	5.70319e-64	216.761	cl12078	p450 superfamily
Q#27 - >jgi|Punst1|126[jgi|Punst1|126531|estExt_fgenesh1_pg.C_70291]	superfamily	245864	88	539	2.19153e-55	194.804	cl12078	p450 superfamily
Q#28 - >jgi|Punst1|125[jgi|Punst1|125045|estExt_fgenesh1_pg.C_3_t20034]	superfamily	245864	119	556	4.92072e-65	222.154	cl12078	p450 superfamily
Q#29 - >jgi|Punst1|124[jgi|Punst1|124929|estExt_fgenesh1_pg.C_3_t10385]	superfamily	245864	40	489	5.01344e-74	243.34	cl12078	p450 superfamily
Q#30 - >jgi|Punst1|124[jgi|Punst1|124238|estExt_fgenesh1_pg.C_2_t10113]	superfamily	245864	418	674	5.46835e-34	134.713	cl12078	p450 superfamily
Q#30 - >jgi|Punst1|124[jgi|Punst1|124238|estExt_fgenesh1_pg.C_2_t10113]	superfamily	245864	39	214	4.15567e-11	64.2218	cl12078	p450 superfamily
Q#31 - >jgi|Punst1|124[jgi|Punst1|124922|estExt_fgenesh1_pg.C_3_t10376]	superfamily	245864	43	443	7.7538e-60	204.434	cl12078	p450 superfamily
Q#32 - >jgi|Punst1|140[jgi|Punst1|140581|estExt_Genemark1.C_1_t30108]	superfamily	245864	63	481	8.81379e-62	210.598	cl12078	p450 superfamily
Q#33 - >jgi|Punst1|132[jgi|Punst1|132131|gm1.3356_g]	superfamily	245864	156	516	5.71828e-58	200.968	cl12078	p450 superfamily
Q#34 - >jgi|Punst1|134[jgi|Punst1|134731|gm1.5956_g]	superfamily	245864	55	491	3.6115e-66	222.924	cl12078	p450 superfamily
Q#35 - >jgi|Punst1|133[jgi|Punst1|133668|gm1.4893_g]	superfamily	245864	85	568	2.03975e-50	181.322	cl12078	p450 superfamily
Q#36 - >jgi|Punst1|525[jgi|Punst1|52533|fgenesh1_kg.6_#_334_#_isotig07422]	superfamily	245864	35	490	3.00033e-71	236.406	cl12078	p450 superfamily
Q#37 - >jgi|Punst1|557[jgi|Punst1|55703|fgenesh1_kg.19_#_51_#_isotig06670]	superfamily	245864	278	477	6.11099e-51	181.322	cl12078	p450 superfamily
Q#37 - >jgi|Punst1|557[jgi|Punst1|55703|fgenesh1_kg.19_#_51_#_isotig06670]	superfamily	245864	38	156	7.41831e-18	84.8311	cl12078	p450 superfamily
Q#38 - >jgi|Punst1|710[jgi|Punst1|71034|e_gw1.9.691.1]	superfamily	245864	43	495	9.38789e-68	227.161	cl12078	p450 superfamily
Q#39 - >jgi|Punst1|747[jgi|Punst1|74762|e_gw1.13.163.1]	superfamily	245864	38	513	1.24477e-52	187.1	cl12078	p450 superfamily
Q#40 - >jgi|Punst1|878[jgi|Punst1|87886|estExt_Genewise1.C_7_t20115]	superfamily	245864	84	508	8.19801e-64	216.761	cl12078	p450 superfamily
Q#41 - >jgi|Punst1|101[jgi|Punst1|101387|estExt_Genewise1Plus.C_5_t10333]	superfamily	245864	47	486	5.50947e-70	232.939	cl12078	p450 superfamily
Q#42 - >jgi|Punst1|111[jgi|Punst1|111976|fgenesh1_pm.3_#_573]	superfamily	245864	22	299	3.66373e-45	160.907	cl12078	p450 superfamily
Q#43 - >jgi|Punst1|108[jgi|Punst1|108595|estExt_Genewise1Plus.C_190098]	superfamily	245864	133	560	2.06702e-42	159.175	cl12078	p450 superfamily
Q#44 - >jgi|Punst1|119[jgi|Punst1|119044|estExt_fgenesh1_pm.C_3_t10434]	superfamily	245864	88	515	8.05141e-46	167.84	cl12078	p450 superfamily
Q#45 - >jgi|Punst1|115[jgi|Punst1|115494|fgenesh1_pm.11_#_141]	superfamily	245864	2	438	4.53434e-48	172.463	cl12078	p450 superfamily
Q#46 - >jgi|Punst1|115[jgi|Punst1|115458|fgenesh1_pm.11_#_105]	superfamily	245864	50	482	7.27457e-53	186.715	cl12078	p450 superfamily
Q#47 - >jgi|Punst1|130[jgi|Punst1|130177|gm1.1402_g]	superfamily	245864	254	663	1.43241e-59	208.672	cl12078	p450 superfamily
Q#48 - >jgi|Punst1|127[jgi|Punst1|127815|estExt_fgenesh1_pg.C_130005]	superfamily	245864	1	211	1.84052e-39	142.417	cl12078	p450 superfamily
Q#49 - >jgi|Punst1|142[jgi|Punst1|142181|estExt_Genemark1.C_3_t20323]	superfamily	245864	13	468	3.86586e-61	208.672	cl12078	p450 superfamily
Q#50 - >jgi|Punst1|132[jgi|Punst1|132130|gm1.3355_g]	superfamily	245864	1	199	1.00482e-40	144.729	cl12078	p450 superfamily
Q#51 - >jgi|Punst1|131[jgi|Punst1|131227|gm1.2452_g]	superfamily	245864	61	504	2.49629e-56	196.73	cl12078	p450 superfamily
Q#52 - >jgi|Punst1|134[jgi|Punst1|134960|gm1.6185_g]	superfamily	245864	37	507	1.50757e-53	189.026	cl12078	p450 superfamily
Q#53 - >jgi|Punst1|133[jgi|Punst1|133134|gm1.4359_g]	superfamily	245864	49	456	5.46811e-44	161.677	cl12078	p450 superfamily
Q#54 - >jgi|Punst1|133[jgi|Punst1|133581|gm1.4806_g]	superfamily	245864	193	335	1.71418e-14	72.6962	cl12078	p450 superfamily
Q#55 - >jgi|Punst1|136[jgi|Punst1|136614|gm1.7839_g]	superfamily	245864	35	518	8.9142e-65	219.842	cl12078	p450 superfamily
Q#56 - >jgi|Punst1|136[jgi|Punst1|136951|gm1.8176_g]	superfamily	245864	31	464	1.43024e-63	215.605	cl12078	p450 superfamily
Q#57 - >jgi|Punst1|136[jgi|Punst1|136016|gm1.7241_g]	superfamily	245864	33	486	1.90958e-57	198.656	cl12078	p450 superfamily
Q#58 - >jgi|Punst1|139[jgi|Punst1|139086|gm1.10311_g]	superfamily	245864	7	435	7.50848e-65	218.302	cl12078	p450 superfamily
Q#59 - >jgi|Punst1|138[jgi|Punst1|138984|gm1.10209_g]	superfamily	245864	30	462	4.41085e-65	219.457	cl12078	p450 superfamily
Q#60 - >jgi|Punst1|137[jgi|Punst1|137676|gm1.8901_g]	superfamily	245864	123	563	1.95309e-63	217.916	cl12078	p450 superfamily
Q#61 - >jgi|Punst1|463[jgi|Punst1|46395|fgenesh1_pg.11_#_132]	superfamily	245864	31	456	5.5248e-50	177.856	cl12078	p450 superfamily
Q#62 - >jgi|Punst1|679[jgi|Punst1|67937|e_gw1.6.401.1]	superfamily	245864	3	448	9.98426e-49	174.774	cl12078	p450 superfamily
Q#63 - >jgi|Punst1|780[jgi|Punst1|78083|e_gw1.25.16.1]	superfamily	245864	46	491	2.30881e-64	219.072	cl12078	p450 superfamily
Q#64 - >jgi|Punst1|747[jgi|Punst1|74763|e_gw1.13.504.1]	superfamily	245864	32	504	4.03506e-64	217.531	cl12078	p450 superfamily
Q#65 - >jgi|Punst1|760[jgi|Punst1|76064|e_gw1.16.109.1]	superfamily	245864	46	472	2.40411e-47	171.692	cl12078	p450 superfamily
Q#66 - >jgi|Punst1|824[jgi|Punst1|82486|estExt_Genewise1.C_2_t40204]	superfamily	245864	216	483	3.31546e-36	139.336	cl12078	p450 superfamily
Q#67 - >jgi|Punst1|102[jgi|Punst1|102556|estExt_Genewise1Plus.C_6_t20047]	superfamily	245864	78	429	1.10587e-52	185.174	cl12078	p450 superfamily
Q#68 - >jgi|Punst1|102[jgi|Punst1|102719|estExt_Genewise1Plus.C_6_t20319]	superfamily	245864	42	470	4.31076e-48	174.004	cl12078	p450 superfamily
Q#69 - >jgi|Punst1|101[jgi|Punst1|101363|estExt_Genewise1Plus.C_5_t10292]	superfamily	245864	42	499	6.79724e-68	227.546	cl12078	p450 superfamily
Q#70 - >jgi|Punst1|988[jgi|Punst1|98893|estExt_Genewise1Plus.C_3_t30015]	superfamily	245864	31	486	1.36266e-60	207.516	cl12078	p450 superfamily
Q#71 - >jgi|Punst1|996[jgi|Punst1|99617|estExt_Genewise1Plus.C_4_t10161]	superfamily	245864	6	428	2.26858e-70	242.569	cl12078	p450 superfamily
Q#72 - >jgi|Punst1|143[jgi|Punst1|143070|estExt_Genemark1.C_5_t10153]	superfamily	245864	52	489	1.70896e-45	166.3	cl12078	p450 superfamily
Q#73 - >jgi|Punst1|141[jgi|Punst1|141636|estExt_Genemark1.C_3_t10047]	superfamily	245864	32	481	8.75008e-58	200.197	cl12078	p450 superfamily
Q#74 - >jgi|Punst1|141[jgi|Punst1|141634|estExt_Genemark1.C_3_t10045]	superfamily	245864	26	476	2.92985e-63	214.835	cl12078	p450 superfamily
Q#75 - >jgi|Punst1|143[jgi|Punst1|143477|estExt_Genemark1.C_6_t10051]	superfamily	245864	34	497	4.76672e-61	209.057	cl12078	p450 superfamily
Q#76 - >jgi|Punst1|145[jgi|Punst1|145597|estExt_Genemark1.C_110367]	superfamily	245864	397	824	1.03787e-59	210.598	cl12078	p450 superfamily
Q#77 - >jgi|Punst1|137[jgi|Punst1|137114|gm1.8339_g]	superfamily	245864	33	463	4.56884e-69	229.858	cl12078	p450 superfamily
Q#78 - >jgi|Punst1|136[jgi|Punst1|136911|gm1.8136_g]	superfamily	245864	247	473	9.49804e-33	128.55	cl12078	p450 superfamily
Q#86 - >jgi|Punst1|437[jgi|Punst1|43767|fgenesh1_pg.4_#_620]	superfamily	245864	72	402	6.79305e-31	122.002	cl12078	p450 superfamily
Q#87 - >jgi|Punst1|650[jgi|Punst1|65043|e_gw1.4.1560.1]	superfamily	245864	1	163	1.85559e-32	121.231	cl12078	p450 superfamily
Q#88 - >jgi|Punst1|678[jgi|Punst1|67850|e_gw1.6.1081.1]	superfamily	245864	1	168	1.77054e-35	130.091	cl12078	p450 superfamily
Q#89 - >jgi|Punst1|878[jgi|Punst1|87821|estExt_Genewise1.C_7_t20015]	superfamily	245864	241	496	3.0123e-22	98.1194	cl12078	p450 superfamily
Q#90 - >jgi|Punst1|864[jgi|Punst1|86421|estExt_Genewise1.C_5_t30067]	superfamily	245864	175	494	1.85246e-29	119.305	cl12078	p450 superfamily
Q#91 - >jgi|Punst1|143[jgi|Punst1|143939|estExt_Genemark1.C_7_t10174]	superfamily	245864	180	419	2.45536e-47	174.004	cl12078	p450 superfamily
Q#91 - >jgi|Punst1|143[jgi|Punst1|143939|estExt_Genemark1.C_7_t10174]	superfamily	245864	456	740	6.32367e-25	107.364	cl12078	p450 superfamily
Q#92 - >jgi|Punst1|143[jgi|Punst1|143901|estExt_Genemark1.C_7_t10129]	superfamily	245864	14	293	4.16286e-29	115.068	cl12078	p450 superfamily
Q#93 - >jgi|Punst1|146[jgi|Punst1|146079|estExt_Genemark1.C_140150]	superfamily	245864	354	507	3.70805e-15	76.5482	cl12078	p450 superfamily
Q#94 - >jgi|Punst1|134[jgi|Punst1|134378|gm1.5603_g]	superfamily	245864	109	550	5.08137e-28	115.839	cl12078	p450 superfamily
Q#95 - >jgi|Punst1|133[jgi|Punst1|133493|gm1.4718_g]	superfamily	245864	37	481	4.92753e-56	195.19	cl12078	p450 superfamily
Q#96 - >jgi|Punst1|125[jgi|Punst1|125899|estExt_fgenesh1_pg.C_50329]	superfamily	245864	40	491	6.67937e-19	88.1042	cl12078	p450 superfamily
Q#97 - >jgi|Punst1|142[jgi|Punst1|142945|estExt_Genemark1.C_4_t20420]	superfamily	245864	70	502	2.41414e-47	171.692	cl12078	p450 superfamily
Q#98 - >jgi|Punst1|143[jgi|Punst1|143304|estExt_Genemark1.C_5_t20002]	superfamily	245864	42	450	4.8434e-16	79.2446	cl12078	p450 superfamily
Q#99 - >jgi|Punst1|142[jgi|Punst1|142442|estExt_Genemark1.C_4_t10275]	superfamily	245864	81	519	1.57566e-34	134.328	cl12078	p450 superfamily
Q#100 - >jgi|Punst1|777[jgi|Punst1|77711|e_gw1.22.135.1]	superfamily	245864	28	519	3.40093e-61	209.827	cl12078	p450 superfamily
Q#101 - >jgi|Punst1|124[jgi|Punst1|124551|estExt_fgenesh1_pg.C_2_t20009]	superfamily	245864	6	432	3.45252e-68	236.406	cl12078	p450 superfamily
Q#102 - >jgi|Punst1|198[jgi|Punst1|19829|gw1.17.81.1]	superfamily	245864	1	416	9.64792e-46	165.144	cl12078	p450 superfamily
Q#103 - >jgi|Punst1|557[jgi|Punst1|55727|fgenesh1_kg.19_#_75_#_isotig04172]	superfamily	245864	5	398	2.96995e-49	175.159	cl12078	p450 superfamily
Q#104 - >jgi|Punst1|609[jgi|Punst1|60947|e_gw1.2.152.1]	superfamily	245864	34	511	9.87258e-48	173.618	cl12078	p450 superfamily
Q#105 - >jgi|Punst1|597[jgi|Punst1|59760|e_gw1.1.2893.1]	superfamily	245864	35	525	1.43356e-58	203.279	cl12078	p450 superfamily
Q#106 - >jgi|Punst1|664[jgi|Punst1|66426|e_gw1.5.559.1]	superfamily	245864	37	443	8.16386e-62	210.598	cl12078	p450 superfamily
Q#107 - >jgi|Punst1|687[jgi|Punst1|68781|e_gw1.7.979.1]	superfamily	245864	48	527	5.12351e-83	267.992	cl12078	p450 superfamily
Q#108 - >jgi|Punst1|690[jgi|Punst1|69001|e_gw1.7.759.1]	superfamily	245864	74	493	1.69489e-56	197.116	cl12078	p450 superfamily
Q#109 - >jgi|Punst1|743[jgi|Punst1|74378|e_gw1.13.601.1]	superfamily	245864	34	514	8.44301e-46	167.84	cl12078	p450 superfamily
Q#110 - >jgi|Punst1|967[jgi|Punst1|96748|estExt_Genewise1Plus.C_1_t80037]	superfamily	245864	39	504	4.39932e-67	225.62	cl12078	p450 superfamily
Q#111 - >jgi|Punst1|113[jgi|Punst1|113813|fgenesh1_pm.7_#_76]	superfamily	245864	41	484	2.72656e-56	195.96	cl12078	p450 superfamily
Q#112 - >jgi|Punst1|112[jgi|Punst1|112236|fgenesh1_pm.4_#_171]	superfamily	245864	59	438	1.07322e-57	199.812	cl12078	p450 superfamily
Q#113 - >jgi|Punst1|108[jgi|Punst1|108908|estExt_Genewise1Plus.C_200265]	superfamily	245864	29	443	1.69852e-77	253.355	cl12078	p450 superfamily
Q#114 - >jgi|Punst1|106[jgi|Punst1|106671|estExt_Genewise1Plus.C_12_t10115]	superfamily	245864	1	374	2.78523e-44	160.522	cl12078	p450 superfamily
Q#115 - >jgi|Punst1|121[jgi|Punst1|121700|estExt_fgenesh1_pm.C_100114]	superfamily	245864	39	506	3.26733e-63	215.605	cl12078	p450 superfamily
Q#116 - >jgi|Punst1|116[jgi|Punst1|116730|fgenesh1_pm.20_#_58]	superfamily	245864	62	497	8.38264e-74	242.954	cl12078	p450 superfamily
Q#117 - >jgi|Punst1|115[jgi|Punst1|115600|fgenesh1_pm.11_#_247]	superfamily	245864	59	483	6.29495e-70	233.324	cl12078	p450 superfamily
Q#118 - >jgi|Punst1|114[jgi|Punst1|114963|fgenesh1_pm.10_#_12]	superfamily	245864	9	472	1.45051e-57	199.812	cl12078	p450 superfamily
Q#119 - >jgi|Punst1|130[jgi|Punst1|130505|gm1.1730_g]	superfamily	245864	71	416	5.95152e-40	150.121	cl12078	p450 superfamily
Q#120 - >jgi|Punst1|127[jgi|Punst1|127856|estExt_fgenesh1_pg.C_130059]	superfamily	245864	35	512	1.16399e-56	197.886	cl12078	p450 superfamily
Q#121 - >jgi|Punst1|125[jgi|Punst1|125999|estExt_fgenesh1_pg.C_50452]	superfamily	245864	2	409	7.82037e-64	214.835	cl12078	p450 superfamily
Q#122 - >jgi|Punst1|143[jgi|Punst1|143863|estExt_Genemark1.C_7_t10073]	superfamily	245864	41	494	4.70002e-60	206.746	cl12078	p450 superfamily
Q#123 - >jgi|Punst1|143[jgi|Punst1|143757|estExt_Genemark1.C_6_t10487]	superfamily	245864	52	308	7.17278e-38	141.262	cl12078	p450 superfamily
Q#124 - >jgi|Punst1|146[jgi|Punst1|146647|estExt_Genemark1.C_190079]	superfamily	245864	94	486	2.60612e-37	142.417	cl12078	p450 superfamily
Q#125 - >jgi|Punst1|145[jgi|Punst1|145814|estExt_Genemark1.C_130014]	superfamily	245864	36	527	6.08075e-61	209.827	cl12078	p450 superfamily
Q#126 - >jgi|Punst1|145[jgi|Punst1|145849|estExt_Genemark1.C_130074]	superfamily	245864	35	498	8.95751e-52	184.404	cl12078	p450 superfamily
Q#127 - >jgi|Punst1|145[jgi|Punst1|145565|estExt_Genemark1.C_110312]	superfamily	245864	16	436	6.00394e-57	198.271	cl12078	p450 superfamily
Q#128 - >jgi|Punst1|145[jgi|Punst1|145588|estExt_Genemark1.C_110351]	superfamily	245864	53	489	3.66224e-71	236.791	cl12078	p450 superfamily
Q#129 - >jgi|Punst1|133[jgi|Punst1|133758|gm1.4983_g]	superfamily	245864	129	493	9.79402e-54	189.797	cl12078	p450 superfamily
Q#130 - >jgi|Punst1|135[jgi|Punst1|135607|gm1.6832_g]	superfamily	245864	80	510	8.16682e-49	176.315	cl12078	p450 superfamily
Q#131 - >jgi|Punst1|138[jgi|Punst1|138596|gm1.9821_g]	superfamily	245864	39	506	3.11486e-69	231.784	cl12078	p450 superfamily
Q#132 - >jgi|Punst1|137[jgi|Punst1|137878|gm1.9103_g]	superfamily	245864	38	501	3.32639e-69	230.628	cl12078	p450 superfamily
Q#133 - >jgi|Punst1|255[jgi|Punst1|25536|gw1.12.337.1]	superfamily	245864	2	76	8.43844e-08	47.273	cl12078	p450 superfamily
Q#136 - >jgi|Punst1|122[jgi|Punst1|122301|estExt_fgenesh1_pm.C_130006]	superfamily	245864	34	281	6.43544e-14	70.385	cl12078	p450 superfamily
Q#137 - >jgi|Punst1|130[jgi|Punst1|130489|gm1.1714_g]	superfamily	245864	1	219	3.00842e-15	73.0814	cl12078	p450 superfamily
Q#138 - >jgi|Punst1|132[jgi|Punst1|132129|gm1.3354_g]	superfamily	245864	135	221	3.81966e-11	60.3698	cl12078	p450 superfamily
Q#139 - >jgi|Punst1|131[jgi|Punst1|131852|gm1.3077_g]	superfamily	245864	31	92	7.12735e-05	39.1838	cl12078	p450 superfamily
Q#140 - >jgi|Punst1|134[jgi|Punst1|134367|gm1.5592_g]	superfamily	245864	17	173	1.83464e-15	72.6962	cl12078	p450 superfamily
Q#141 - >jgi|Punst1|136[jgi|Punst1|136248|gm1.7473_g]	superfamily	245864	7	121	5.38916e-12	61.5254	cl12078	p450 superfamily
Q#142 - >jgi|Punst1|592[jgi|Punst1|59236|e_gw1.1.2818.1]	superfamily	245864	295	469	3.68323e-42	156.67	cl12078	p450 superfamily
Q#143 - >jgi|Punst1|121[jgi|Punst1|121607|estExt_fgenesh1_pm.C_90464]	superfamily	245864	39	475	1.9662e-47	171.692	cl12078	p450 superfamily
Q#144 - >jgi|Punst1|146[jgi|Punst1|146935|estExt_Genemark1.C_220092]	superfamily	245864	46	490	1.33029e-55	194.034	cl12078	p450 superfamily
Q#145 - >jgi|Punst1|136[jgi|Punst1|136904|gm1.8129_g]	superfamily	245864	195	441	6.09509e-27	111.216	cl12078	p450 superfamily
Q#146 - >jgi|Punst1|137[jgi|Punst1|137522|gm1.8747_g]	superfamily	245864	35	455	1.35953e-38	145.884	cl12078	p450 superfamily

## Sheet: Serpula lacrymans
Serpula lacrymans S7.9 v2.0
#Batch CD-search tool	NIH/NLM/NCBI
#cdsid	QM3-qcdsearch-12F5B88EF5752ADD-104B291EC7C67F4E
#datatype	hits Concise data(Superfamily only)
#status	0
#Start time	2013-12-13T07:49:59	Run time	0:00:05:31
#status	success
Query	Hit type	PSSM-ID	From	To	E-Value	Bitscore	Accession	Short name
Q#1 - >jgi|SerlaS7_9_[jgi|SerlaS7_9_2|1209481|estExt_Genemark1.C_1_t10031]	superfamily	245864	105	539	1.31508e-74	247.192	cl12078	p450 superfamily
Q#2 - >jgi|SerlaS7_9_[jgi|SerlaS7_9_2|1090847|estExt_fgenesh1_pg.C_5_t10075]	superfamily	245864	39	511	1.30512e-64	219.457	cl12078	p450 superfamily
Q#3 - >jgi|SerlaS7_9_[jgi|SerlaS7_9_2|1123316|gw1.7.1657.1]	superfamily	245864	2	437	2.14662e-73	239.873	cl12078	p450 superfamily
Q#4 - >jgi|SerlaS7_9_[jgi|SerlaS7_9_2|1140537|e_gw1.4.909.1]	superfamily	245864	117	542	1.14658e-66	227.74	cl12078	p450 superfamily
Q#5 - >jgi|SerlaS7_9_[jgi|SerlaS7_9_2|1161396|estExt_Genewise1.C_2_t20254]	superfamily	245864	92	518	1.12627e-49	178.626	cl12078	p450 superfamily
Q#6 - >jgi|SerlaS7_9_[jgi|SerlaS7_9_2|1163078|estExt_Genewise1.C_3_t20341]	superfamily	245864	44	514	1.14712e-47	172.848	cl12078	p450 superfamily
Q#7 - >jgi|SerlaS7_9_[jgi|SerlaS7_9_2|1162801|estExt_Genewise1.C_3_t10449]	superfamily	245864	36	512	1.86483e-69	232.554	cl12078	p450 superfamily
Q#8 - >jgi|SerlaS7_9_[jgi|SerlaS7_9_2|1153309|e_gw1.11.806.1]	superfamily	245864	22	439	1.87137e-67	225.62	cl12078	p450 superfamily
Q#9 - >jgi|SerlaS7_9_[jgi|SerlaS7_9_2|1151506|e_gw1.10.237.1]	superfamily	245864	49	483	6.89154e-38	143.958	cl12078	p450 superfamily
Q#10 - >jgi|SerlaS7_9_[jgi|SerlaS7_9_2|1150180|e_gw1.9.972.1]	superfamily	245864	119	544	1.21673e-56	200.391	cl12078	p450 superfamily
Q#11 - >jgi|SerlaS7_9_[jgi|SerlaS7_9_2|1147496|e_gw1.7.1043.1]	superfamily	245864	39	496	2.54539e-61	209.827	cl12078	p450 superfamily
Q#12 - >jgi|SerlaS7_9_[jgi|SerlaS7_9_2|1165352|estExt_Genewise1.C_4_t50472]	superfamily	245864	73	509	1.31714e-57	200.197	cl12078	p450 superfamily
Q#13 - >jgi|SerlaS7_9_[jgi|SerlaS7_9_2|1074514|fgenesh1_pm.7_#_493]	superfamily	245864	96	547	8.20733e-52	184.789	cl12078	p450 superfamily
Q#14 - >jgi|SerlaS7_9_[jgi|SerlaS7_9_2|1079289|estExt_fgenesh1_pm.C_1_t10021]	superfamily	245864	137	552	1.12719e-64	220.613	cl12078	p450 superfamily
Q#15 - >jgi|SerlaS7_9_[jgi|SerlaS7_9_2|1080169|estExt_fgenesh1_pm.C_2_t10350]	superfamily	245864	87	534	4.60015e-60	208.286	cl12078	p450 superfamily
Q#16 - >jgi|SerlaS7_9_[jgi|SerlaS7_9_2|1091758|estExt_fgenesh1_pg.C_6_t10367]	superfamily	245864	121	525	2.06902e-59	205.975	cl12078	p450 superfamily
Q#17 - >jgi|SerlaS7_9_[jgi|SerlaS7_9_2|1089658|estExt_fgenesh1_pg.C_30046]	superfamily	245864	16	507	9.51992e-54	189.412	cl12078	p450 superfamily
Q#18 - >jgi|SerlaS7_9_[jgi|SerlaS7_9_2|1089659|estExt_fgenesh1_pg.C_30047]	superfamily	245864	108	522	6.92178e-60	207.516	cl12078	p450 superfamily
Q#19 - >jgi|SerlaS7_9_[jgi|SerlaS7_9_2|1089656|estExt_fgenesh1_pg.C_30041]	superfamily	245864	77	561	2.79783e-52	186.33	cl12078	p450 superfamily
Q#20 - >jgi|SerlaS7_9_[jgi|SerlaS7_9_2|1089728|estExt_fgenesh1_pg.C_30125]	superfamily	245864	35	476	2.15715e-51	182.478	cl12078	p450 superfamily
Q#21 - >jgi|SerlaS7_9_[jgi|SerlaS7_9_2|1085373|estExt_fgenesh1_pm.C_90421]	superfamily	245864	35	481	6.22158e-59	202.894	cl12078	p450 superfamily
Q#22 - >jgi|SerlaS7_9_[jgi|SerlaS7_9_2|1106395|gw1.2.753.1]	superfamily	245864	50	385	2.54006e-65	217.531	cl12078	p450 superfamily
Q#23 - >jgi|SerlaS7_9_[jgi|SerlaS7_9_2|1180009|estExt_Genewise1Plus.C_2_t20213]	superfamily	245864	92	492	2.68925e-51	182.863	cl12078	p450 superfamily
Q#24 - >jgi|SerlaS7_9_[jgi|SerlaS7_9_2|1187444|estExt_Genewise1Plus.C_7_t10386]	superfamily	245864	130	509	2.68795e-36	139.721	cl12078	p450 superfamily
Q#25 - >jgi|SerlaS7_9_[jgi|SerlaS7_9_2|1187813|estExt_Genewise1Plus.C_7_t20305]	superfamily	245864	51	489	2.2906e-53	187.871	cl12078	p450 superfamily
Q#26 - >jgi|SerlaS7_9_[jgi|SerlaS7_9_2|1189364|estExt_Genewise1Plus.C_8_t30038]	superfamily	245864	40	517	9.71908e-58	200.968	cl12078	p450 superfamily
Q#27 - >jgi|SerlaS7_9_[jgi|SerlaS7_9_2|1190901|estExt_Genewise1Plus.C_10_t10134]	superfamily	245864	49	498	5.8657e-48	173.233	cl12078	p450 superfamily
Q#28 - >jgi|SerlaS7_9_[jgi|SerlaS7_9_2|1190751|estExt_Genewise1Plus.C_9_t30266]	superfamily	245864	63	493	1.67182e-54	191.338	cl12078	p450 superfamily
Q#29 - >jgi|SerlaS7_9_[jgi|SerlaS7_9_2|1195293|estExt_Genewise1Plus.C_16_t10063]	superfamily	245864	36	475	2.33877e-55	193.264	cl12078	p450 superfamily
Q#30 - >jgi|SerlaS7_9_[jgi|SerlaS7_9_2|1194684|estExt_Genewise1Plus.C_15_t10034]	superfamily	245864	35	451	2.27233e-64	217.531	cl12078	p450 superfamily
Q#31 - >jgi|SerlaS7_9_[jgi|SerlaS7_9_2|1198478|gm1.1555_g]	superfamily	245864	72	460	4.31267e-57	197.886	cl12078	p450 superfamily
Q#32 - >jgi|SerlaS7_9_[jgi|SerlaS7_9_2|1204244|gm1.7321_g]	superfamily	245864	45	443	3.57027e-62	211.368	cl12078	p450 superfamily
Q#33 - >jgi|SerlaS7_9_[jgi|SerlaS7_9_2|1205428|gm1.8505_g]	superfamily	245864	62	468	8.39688e-61	207.516	cl12078	p450 superfamily
Q#34 - >jgi|SerlaS7_9_[jgi|SerlaS7_9_2|1208971|gm1.12048_g]	superfamily	245864	107	522	3.01926e-62	214.064	cl12078	p450 superfamily
Q#35 - >jgi|SerlaS7_9_[jgi|SerlaS7_9_2|1210237|estExt_Genemark1.C_2_t10361]	superfamily	245864	54	515	2.52121e-68	229.472	cl12078	p450 superfamily
Q#36 - >jgi|SerlaS7_9_[jgi|SerlaS7_9_2|1210225|estExt_Genemark1.C_2_t10341]	superfamily	245864	101	488	2.07225e-55	194.034	cl12078	p450 superfamily
Q#37 - >jgi|SerlaS7_9_[jgi|SerlaS7_9_2|1214969|estExt_Genemark1.C_9_t20093]	superfamily	245864	94	504	4.83251e-60	207.131	cl12078	p450 superfamily
Q#38 - >jgi|SerlaS7_9_[jgi|SerlaS7_9_2|1214939|estExt_Genemark1.C_9_t20044]	superfamily	245864	57	487	1.59091e-57	199.812	cl12078	p450 superfamily
Q#39 - >jgi|SerlaS7_9_[jgi|SerlaS7_9_2|1217614|estExt_Genemark1.C_230007]	superfamily	245864	4	416	5.80511e-61	207.131	cl12078	p450 superfamily
Q#40 - >jgi|SerlaS7_9_[jgi|SerlaS7_9_2|1217615|estExt_Genemark1.C_230008]	superfamily	245864	68	451	5.30932e-58	200.197	cl12078	p450 superfamily
Q#41 - >jgi|SerlaS7_9_[jgi|SerlaS7_9_2|350327|Serla_S7_9.e_gw1.9.97.1]	superfamily	245864	47	492	5.91821e-47	170.152	cl12078	p450 superfamily
Q#42 - >jgi|SerlaS7_9_[jgi|SerlaS7_9_2|349415|Serla_S7_9.e_gw1.8.626.1]	superfamily	245864	51	493	4.67916e-49	176.315	cl12078	p450 superfamily
Q#43 - >jgi|SerlaS7_9_[jgi|SerlaS7_9_2|365613|Serla_S7_9.fgenesh2_pm.2_#_588]	superfamily	245864	27	467	4.53352e-66	221.768	cl12078	p450 superfamily
Q#44 - >jgi|SerlaS7_9_[jgi|SerlaS7_9_2|362510|Serla_S7_9.estExt_Genewise2Plus.C_90463]	superfamily	245864	68	475	7.8234e-56	195.19	cl12078	p450 superfamily
Q#45 - >jgi|SerlaS7_9_[jgi|SerlaS7_9_2|418456|Serla_S7_9.estExt_fgenesh2_pg.C_160197]	superfamily	245864	57	470	9.5582e-68	226.391	cl12078	p450 superfamily
Q#46 - >jgi|SerlaS7_9_[jgi|SerlaS7_9_2|418471|Serla_S7_9.estExt_fgenesh2_pg.C_160213]	superfamily	245864	38	480	2.72536e-59	204.049	cl12078	p450 superfamily
Q#47 - >jgi|SerlaS7_9_[jgi|SerlaS7_9_2|416169|Serla_S7_9.estExt_fgenesh2_pg.C_80309]	superfamily	245864	15	464	1.91421e-68	227.932	cl12078	p450 superfamily
Q#48 - >jgi|SerlaS7_9_[jgi|SerlaS7_9_2|415709|Serla_S7_9.estExt_fgenesh2_pg.C_70358]	superfamily	245864	34	525	5.57122e-74	244.11	cl12078	p450 superfamily
Q#49 - >jgi|SerlaS7_9_[jgi|SerlaS7_9_2|409113|Serla_S7_9.fgenesh2_pg.8_#_325]	superfamily	245864	37	491	2.88814e-65	220.228	cl12078	p450 superfamily
Q#50 - >jgi|SerlaS7_9_[jgi|SerlaS7_9_2|453964|Serla_S7_9.estExt_fgenesh2_pm.C_180117]	superfamily	245864	68	494	8.0442e-63	214.064	cl12078	p450 superfamily
Q#51 - >jgi|SerlaS7_9_[jgi|SerlaS7_9_2|449580|Serla_S7_9.estExt_fgenesh2_pm.C_70674]	superfamily	245864	49	504	4.89345e-75	246.806	cl12078	p450 superfamily
Q#52 - >jgi|SerlaS7_9_[jgi|SerlaS7_9_2|436495|Serla_S7_9.Genemark.4930_g]	superfamily	245864	2	448	5.96077e-74	243.34	cl12078	p450 superfamily
Q#53 - >jgi|SerlaS7_9_[jgi|SerlaS7_9_2|439936|Serla_S7_9.Genemark.8371_g]	superfamily	245864	47	511	1.22241e-62	213.679	cl12078	p450 superfamily
Q#54 - >jgi|SerlaS7_9_[jgi|SerlaS7_9_2|440764|Serla_S7_9.Genemark.9199_g]	superfamily	245864	42	470	1.37708e-59	204.434	cl12078	p450 superfamily
Q#55 - >jgi|SerlaS7_9_[jgi|SerlaS7_9_2|433524|Serla_S7_9.Genemark.1959_g]	superfamily	245864	2	439	2.8396e-53	186.715	cl12078	p450 superfamily
Q#56 - >jgi|SerlaS7_9_[jgi|SerlaS7_9_2|468346|Serla_S7_9.estExt_fgenesh2_kg.C_71383]	superfamily	245864	41	524	1.33298e-67	227.161	cl12078	p450 superfamily
Q#57 - >jgi|SerlaS7_9_[jgi|SerlaS7_9_2|468348|Serla_S7_9.estExt_fgenesh2_kg.C_71385]	superfamily	245864	34	507	3.21542e-72	239.488	cl12078	p450 superfamily
Q#58 - >jgi|SerlaS7_9_[jgi|SerlaS7_9_2|468716|Serla_S7_9.estExt_fgenesh2_kg.C_71769]	superfamily	245864	82	530	2.70022e-71	237.562	cl12078	p450 superfamily
Q#59 - >jgi|SerlaS7_9_[jgi|SerlaS7_9_2|1143244|e_gw1.5.2435.1]	superfamily	245864	69	299	1.10997e-38	142.803	cl12078	p450 superfamily
Q#60 - >jgi|SerlaS7_9_[jgi|SerlaS7_9_2|1136936|e_gw1.2.1164.1]	superfamily	245864	50	489	1.63619e-29	119.305	cl12078	p450 superfamily
Q#61 - >jgi|SerlaS7_9_[jgi|SerlaS7_9_2|1133757|e_gw1.1.2438.1]	superfamily	245864	163	477	1.41484e-31	125.083	cl12078	p450 superfamily
Q#62 - >jgi|SerlaS7_9_[jgi|SerlaS7_9_2|1161568|estExt_Genewise1.C_2_t30040]	superfamily	245864	59	378	2.39558e-46	165.914	cl12078	p450 superfamily
Q#63 - >jgi|SerlaS7_9_[jgi|SerlaS7_9_2|1158884|e_gw1.19.323.1]	superfamily	245864	1	170	2.71706e-31	118.15	cl12078	p450 superfamily
Q#64 - >jgi|SerlaS7_9_[jgi|SerlaS7_9_2|1158771|e_gw1.19.198.1]	superfamily	245864	9	170	8.17865e-33	122.387	cl12078	p450 superfamily
Q#65 - >jgi|SerlaS7_9_[jgi|SerlaS7_9_2|1058357|fgenesh1_kg.6_#_444_#_5_3542_CFOT_CFPN]	superfamily	245864	123	482	7.24259e-58	199.812	cl12078	p450 superfamily
Q#66 - >jgi|SerlaS7_9_[jgi|SerlaS7_9_2|1063792|fgenesh1_kg.9_#_913_#_2822_2_CFOT_CFPN]	superfamily	245864	24	239	1.3587e-43	154.744	cl12078	p450 superfamily
Q#67 - >jgi|SerlaS7_9_[jgi|SerlaS7_9_2|1063712|fgenesh1_kg.9_#_833_#_5_210_CFOT_CFPN]	superfamily	245864	39	230	2.28235e-50	172.463	cl12078	p450 superfamily
Q#68 - >jgi|SerlaS7_9_[jgi|SerlaS7_9_2|1070786|fgenesh1_pm.2_#_915]	superfamily	245864	63	507	3.62458e-51	182.478	cl12078	p450 superfamily
Q#69 - >jgi|SerlaS7_9_[jgi|SerlaS7_9_2|1091986|estExt_fgenesh1_pg.C_6_t20124]	superfamily	245864	3	393	1.26646e-63	213.294	cl12078	p450 superfamily
Q#70 - >jgi|SerlaS7_9_[jgi|SerlaS7_9_2|1082525|estExt_fgenesh1_pm.C_5_t10435]	superfamily	245864	43	501	2.2132e-57	199.427	cl12078	p450 superfamily
Q#71 - >jgi|SerlaS7_9_[jgi|SerlaS7_9_2|1179842|estExt_Genewise1Plus.C_2_t20024]	superfamily	245864	59	530	1.5694e-72	240.643	cl12078	p450 superfamily
Q#72 - >jgi|SerlaS7_9_[jgi|SerlaS7_9_2|1182630|estExt_Genewise1Plus.C_4_t20279]	superfamily	245864	57	484	1.28781e-58	202.123	cl12078	p450 superfamily
Q#73 - >jgi|SerlaS7_9_[jgi|SerlaS7_9_2|1184562|estExt_Genewise1Plus.C_5_t20183]	superfamily	245864	32	526	1.48491e-76	251.044	cl12078	p450 superfamily
Q#74 - >jgi|SerlaS7_9_[jgi|SerlaS7_9_2|1190676|estExt_Genewise1Plus.C_9_t30170]	superfamily	245864	40	474	4.49255e-61	208.672	cl12078	p450 superfamily
Q#75 - >jgi|SerlaS7_9_[jgi|SerlaS7_9_2|1210707|estExt_Genemark1.C_2_t30009]	superfamily	245864	74	548	5.43509e-51	182.478	cl12078	p450 superfamily
Q#76 - >jgi|SerlaS7_9_[jgi|SerlaS7_9_2|1216120|estExt_Genemark1.C_12_t10402]	superfamily	245864	34	540	4.72648e-61	209.827	cl12078	p450 superfamily
Q#77 - >jgi|SerlaS7_9_[jgi|SerlaS7_9_2|1214938|estExt_Genemark1.C_9_t20043]	superfamily	245864	248	444	2.84313e-13	69.9998	cl12078	p450 superfamily
Q#78 - >jgi|SerlaS7_9_[jgi|SerlaS7_9_2|1215445|estExt_Genemark1.C_11_t10090]	superfamily	245864	261	521	2.49963e-34	133.943	cl12078	p450 superfamily
Q#79 - >jgi|SerlaS7_9_[jgi|SerlaS7_9_2|1213798|estExt_Genemark1.C_7_t20074]	superfamily	245864	45	445	7.36991e-65	218.687	cl12078	p450 superfamily
Q#80 - >jgi|SerlaS7_9_[jgi|SerlaS7_9_2|1213758|estExt_Genemark1.C_7_t20021]	superfamily	245864	107	597	3.53226e-74	246.806	cl12078	p450 superfamily
Q#81 - >jgi|SerlaS7_9_[jgi|SerlaS7_9_2|1213724|estExt_Genemark1.C_7_t10481]	superfamily	245864	39	441	2.30129e-54	190.567	cl12078	p450 superfamily
Q#82 - >jgi|SerlaS7_9_[jgi|SerlaS7_9_2|367896|Serla_S7_9.fgenesh2_pm.5_#_205]	superfamily	245864	77	502	2.51946e-77	252.97	cl12078	p450 superfamily
Q#83 - >jgi|SerlaS7_9_[jgi|SerlaS7_9_2|361659|Serla_S7_9.estExt_Genewise2Plus.C_70364]	superfamily	245864	34	488	1.37135e-62	214.45	cl12078	p450 superfamily
Q#84 - >jgi|SerlaS7_9_[jgi|SerlaS7_9_2|413368|Serla_S7_9.estExt_fgenesh2_pg.C_30197]	superfamily	245864	54	481	1.54078e-55	194.034	cl12078	p450 superfamily
Q#85 - >jgi|SerlaS7_9_[jgi|SerlaS7_9_2|416423|Serla_S7_9.estExt_fgenesh2_pg.C_90085]	superfamily	245864	63	518	1.094e-41	155.899	cl12078	p450 superfamily
Q#86 - >jgi|SerlaS7_9_[jgi|SerlaS7_9_2|444508|Serla_S7_9.estExt_fgenesh2_pm.C_10316]	superfamily	245864	5	411	7.43175e-28	113.142	cl12078	p450 superfamily
Q#87 - >jgi|SerlaS7_9_[jgi|SerlaS7_9_2|449501|Serla_S7_9.estExt_fgenesh2_pm.C_70592]	superfamily	245864	46	483	1.18843e-69	232.169	cl12078	p450 superfamily
Q#88 - >jgi|SerlaS7_9_[jgi|SerlaS7_9_2|462940|Serla_S7_9.estExt_fgenesh2_kg.C_50256]	superfamily	245864	35	510	4.27332e-78	255.281	cl12078	p450 superfamily
Q#89 - >jgi|SerlaS7_9_[jgi|SerlaS7_9_2|1135559|e_gw1.2.232.1]	superfamily	245864	1	48	1.49014e-09	52.6658	cl12078	p450 superfamily
Q#90 - >jgi|SerlaS7_9_[jgi|SerlaS7_9_2|1063955|fgenesh1_kg.9_#_1076_#_2749_1_CFOT_CFPN]	superfamily	245864	1	80	3.8226e-19	80.4002	cl12078	p450 superfamily
Q#91 - >jgi|SerlaS7_9_[jgi|SerlaS7_9_2|1082171|estExt_fgenesh1_pm.C_5_t10054]	superfamily	245864	11	44	1.27598e-06	43.0358	cl12078	p450 superfamily
Q#92 - >jgi|SerlaS7_9_[jgi|SerlaS7_9_2|1150512|e_gw1.9.406.1]	superfamily	245864	6	442	1.86236e-58	200.582	cl12078	p450 superfamily
Q#93 - >jgi|SerlaS7_9_[jgi|SerlaS7_9_2|1067664|fgenesh1_kg.14_#_381_#_4026_2_CFOT_CFPN]	superfamily	245864	29	490	1.87007e-65	220.998	cl12078	p450 superfamily
Q#94 - >jgi|SerlaS7_9_[jgi|SerlaS7_9_2|1095418|estExt_fgenesh1_pg.C_160005]	superfamily	245864	44	493	3.69941e-64	217.531	cl12078	p450 superfamily
Q#95 - >jgi|SerlaS7_9_[jgi|SerlaS7_9_2|1180157|estExt_Genewise1Plus.C_2_t20456]	superfamily	245864	41	406	5.55149e-25	105.053	cl12078	p450 superfamily
Q#96 - >jgi|SerlaS7_9_[jgi|SerlaS7_9_2|1195163|estExt_Genewise1Plus.C_15_t20106]	superfamily	245864	40	470	1.04755e-59	205.59	cl12078	p450 superfamily
Q#97 - >jgi|SerlaS7_9_[jgi|SerlaS7_9_2|1204245|gm1.7322_g]	superfamily	245864	244	383	1.73868e-34	132.787	cl12078	p450 superfamily
Q#97 - >jgi|SerlaS7_9_[jgi|SerlaS7_9_2|1204245|gm1.7322_g]	superfamily	245864	30	114	1.92039e-07	51.7473	cl12078	p450 superfamily
Q#98 - >jgi|SerlaS7_9_[jgi|SerlaS7_9_2|1208641|gm1.11718_g]	superfamily	245864	72	482	9.39793e-34	131.632	cl12078	p450 superfamily
Q#99 - >jgi|SerlaS7_9_[jgi|SerlaS7_9_2|1215835|estExt_Genemark1.C_12_t10037]	superfamily	245864	62	482	2.62808e-42	157.055	cl12078	p450 superfamily
Q#100 - >jgi|SerlaS7_9_[jgi|SerlaS7_9_2|1213831|estExt_Genemark1.C_7_t20121]	superfamily	245864	60	492	1.56185e-67	226.391	cl12078	p450 superfamily
Q#101 - >jgi|SerlaS7_9_[jgi|SerlaS7_9_2|369188|Serla_S7_9.fgenesh2_pm.6_#_672]	superfamily	245864	223	465	4.14608e-22	97.7342	cl12078	p450 superfamily
Q#102 - >jgi|SerlaS7_9_[jgi|SerlaS7_9_2|413459|Serla_S7_9.estExt_fgenesh2_pg.C_30294]	superfamily	245864	204	389	2.63873e-40	150.121	cl12078	p450 superfamily
Q#102 - >jgi|SerlaS7_9_[jgi|SerlaS7_9_2|413459|Serla_S7_9.estExt_fgenesh2_pg.C_30294]	superfamily	245864	35	108	2.225e-06	48.4286	cl12078	p450 superfamily
Q#103 - >jgi|SerlaS7_9_[jgi|SerlaS7_9_2|443518|Serla_S7_9.Genemark.11953_g]	superfamily	245864	30	476	7.14015e-67	224.465	cl12078	p450 superfamily
Q#104 - >jgi|SerlaS7_9_[jgi|SerlaS7_9_2|1046629|fgenesh1_pg.8_#_55]	superfamily	245864	50	488	9.14177e-64	215.99	cl12078	p450 superfamily
Q#117 - >jgi|SerlaS7_9_[jgi|SerlaS7_9_2|1210778|estExt_Genemark1.C_3_t10098]	superfamily	245864	35	468	5.57541e-23	100.431	cl12078	p450 superfamily
Q#118 - >jgi|SerlaS7_9_[jgi|SerlaS7_9_2|1157453|e_gw1.16.335.1]	superfamily	245864	14	440	2.93002e-57	197.501	cl12078	p450 superfamily
Q#119 - >jgi|SerlaS7_9_[jgi|SerlaS7_9_2|1157459|e_gw1.16.606.1]	superfamily	245864	67	282	2.90644e-42	152.047	cl12078	p450 superfamily
Q#120 - >jgi|SerlaS7_9_[jgi|SerlaS7_9_2|1149224|e_gw1.8.1929.1]	superfamily	245864	294	451	1.23723e-19	90.0302	cl12078	p450 superfamily
Q#121 - >jgi|SerlaS7_9_[jgi|SerlaS7_9_2|1173195|estExt_Genewise1.C_10_t30353]	superfamily	245864	3	391	1.04541e-29	118.92	cl12078	p450 superfamily
Q#122 - >jgi|SerlaS7_9_[jgi|SerlaS7_9_2|1074468|fgenesh1_pm.7_#_447]	superfamily	245864	61	431	1.93369e-55	193.649	cl12078	p450 superfamily
Q#123 - >jgi|SerlaS7_9_[jgi|SerlaS7_9_2|1070843|fgenesh1_pm.3_#_48]	superfamily	245864	226	506	2.42647e-23	101.586	cl12078	p450 superfamily
Q#124 - >jgi|SerlaS7_9_[jgi|SerlaS7_9_2|1069847|fgenesh1_pm.1_#_620]	superfamily	245864	238	479	3.35367e-28	115.068	cl12078	p450 superfamily
Q#125 - >jgi|SerlaS7_9_[jgi|SerlaS7_9_2|1091987|estExt_fgenesh1_pg.C_6_t20125]	superfamily	245864	37	463	1.54865e-75	247.192	cl12078	p450 superfamily
Q#126 - >jgi|SerlaS7_9_[jgi|SerlaS7_9_2|1193844|estExt_Genewise1Plus.C_13_t10380]	superfamily	245864	79	493	8.23522e-34	131.632	cl12078	p450 superfamily
Q#127 - >jgi|SerlaS7_9_[jgi|SerlaS7_9_2|1199431|gm1.2508_g]	superfamily	245864	56	484	6.00206e-25	106.209	cl12078	p450 superfamily
Q#128 - >jgi|SerlaS7_9_[jgi|SerlaS7_9_2|1200396|gm1.3473_g]	superfamily	245864	50	488	4.87919e-63	214.064	cl12078	p450 superfamily
Q#129 - >jgi|SerlaS7_9_[jgi|SerlaS7_9_2|416665|Serla_S7_9.estExt_fgenesh2_pg.C_90353]	superfamily	245864	224	477	4.16961e-28	115.453	cl12078	p450 superfamily
Q#130 - >jgi|SerlaS7_9_[jgi|SerlaS7_9_2|414901|Serla_S7_9.estExt_fgenesh2_pg.C_60092]	superfamily	245864	38	467	7.93118e-36	137.795	cl12078	p450 superfamily
Q#131 - >jgi|SerlaS7_9_[jgi|SerlaS7_9_2|408541|Serla_S7_9.fgenesh2_pg.7_#_328]	superfamily	245864	37	414	2.17387e-39	148.581	cl12078	p450 superfamily
Q#132 - >jgi|SerlaS7_9_[jgi|SerlaS7_9_2|440025|Serla_S7_9.Genemark.8460_g]	superfamily	245864	176	462	1.1192e-24	105.438	cl12078	p450 superfamily
Q#133 - >jgi|SerlaS7_9_[jgi|SerlaS7_9_2|1138885|e_gw1.3.934.1]	superfamily	245864	36	498	3.71206e-56	195.96	cl12078	p450 superfamily
Q#134 - >jgi|SerlaS7_9_[jgi|SerlaS7_9_2|1166253|estExt_Genewise1.C_5_t30147]	superfamily	245864	44	537	4.13769e-66	223.309	cl12078	p450 superfamily
Q#135 - >jgi|SerlaS7_9_[jgi|SerlaS7_9_2|349289|Serla_S7_9.e_gw1.7.169.1]	superfamily	245864	42	458	1.02306e-67	226.006	cl12078	p450 superfamily
Q#136 - >jgi|SerlaS7_9_[jgi|SerlaS7_9_2|1092287|estExt_fgenesh1_pg.C_7_t10227]	superfamily	245864	58	522	1.77127e-63	216.761	cl12078	p450 superfamily
Q#137 - >jgi|SerlaS7_9_[jgi|SerlaS7_9_2|1203303|gm1.6380_g]	superfamily	245864	55	586	8.9547e-22	97.349	cl12078	p450 superfamily
Q#138 - >jgi|SerlaS7_9_[jgi|SerlaS7_9_2|1150069|e_gw1.9.1141.1]	superfamily	245864	47	487	1.01782e-71	237.562	cl12078	p450 superfamily
Q#139 - >jgi|SerlaS7_9_[jgi|SerlaS7_9_2|1178447|estExt_Genewise1Plus.C_1_t10190]	superfamily	245864	54	552	2.77457e-63	216.376	cl12078	p450 superfamily
Q#140 - >jgi|SerlaS7_9_[jgi|SerlaS7_9_2|1060841|fgenesh1_kg.7_#_1089_#_159_5_CFOT_CFPN]	superfamily	245864	103	545	2.55955e-43	160.522	cl12078	p450 superfamily
Q#141 - >jgi|SerlaS7_9_[jgi|SerlaS7_9_2|1081337|estExt_fgenesh1_pm.C_4_t10231]	superfamily	245864	25	479	5.73607e-62	211.368	cl12078	p450 superfamily
Q#142 - >jgi|SerlaS7_9_[jgi|SerlaS7_9_2|1067669|fgenesh1_kg.14_#_386_#_3195_1_CFOT_CFPN]	superfamily	245864	35	452	1.54299e-61	210.598	cl12078	p450 superfamily
Q#143 - >jgi|SerlaS7_9_[jgi|SerlaS7_9_2|1067746|fgenesh1_kg.14_#_463_#_771_1_CFOT_CFPN]	superfamily	245864	96	541	3.0078e-46	169.381	cl12078	p450 superfamily
Q#144 - >jgi|SerlaS7_9_[jgi|SerlaS7_9_2|1089743|estExt_fgenesh1_pg.C_30140]	superfamily	245864	37	513	1.04014e-63	217.146	cl12078	p450 superfamily
Q#145 - >jgi|SerlaS7_9_[jgi|SerlaS7_9_2|1090000|estExt_fgenesh1_pg.C_4_t10033]	superfamily	245864	53	530	5.64953e-63	215.22	cl12078	p450 superfamily
Q#146 - >jgi|SerlaS7_9_[jgi|SerlaS7_9_2|1083846|estExt_fgenesh1_pm.C_7_t10201]	superfamily	245864	112	502	7.00412e-38	144.343	cl12078	p450 superfamily
Q#147 - >jgi|SerlaS7_9_[jgi|SerlaS7_9_2|1181549|estExt_Genewise1Plus.C_3_t20101]	superfamily	245864	17	476	5.06454e-44	161.677	cl12078	p450 superfamily
Q#148 - >jgi|SerlaS7_9_[jgi|SerlaS7_9_2|1195057|estExt_Genewise1Plus.C_15_t10492]	superfamily	245864	31	486	2.20707e-58	201.353	cl12078	p450 superfamily
Q#149 - >jgi|SerlaS7_9_[jgi|SerlaS7_9_2|1198736|gm1.1813_g]	superfamily	245864	34	513	5.60702e-66	222.539	cl12078	p450 superfamily
Q#150 - >jgi|SerlaS7_9_[jgi|SerlaS7_9_2|1211139|estExt_Genemark1.C_4_t10041]	superfamily	245864	53	533	1.14526e-62	214.45	cl12078	p450 superfamily
Q#151 - >jgi|SerlaS7_9_[jgi|SerlaS7_9_2|479376|Serla_S7_9.estExt_fgenesh2_kg.C_160654]	superfamily	245864	72	520	8.33349e-64	217.146	cl12078	p450 superfamily
Q#152 - >jgi|SerlaS7_9_[jgi|SerlaS7_9_2|464994|Serla_S7_9.estExt_fgenesh2_kg.C_60275]	superfamily	245864	41	480	1.32802e-75	247.577	cl12078	p450 superfamily
Q#153 - >jgi|SerlaS7_9_[jgi|SerlaS7_9_2|1142375|e_gw1.5.1899.1]	superfamily	245864	1	78	0.000330632	36.4874	cl12078	p450 superfamily
Q#154 - >jgi|SerlaS7_9_[jgi|SerlaS7_9_2|1158857|e_gw1.19.76.1]	superfamily	245864	50	122	0.00200509	38.2537	cl12078	p450 superfamily
Q#155 - >jgi|SerlaS7_9_[jgi|SerlaS7_9_2|1149856|e_gw1.9.1366.1]	superfamily	245864	1	78	0.00080232	35.717	cl12078	p450 superfamily
Q#160 - >jgi|SerlaS7_9_[jgi|SerlaS7_9_2|1187063|estExt_Genewise1Plus.C_6_t50079]	superfamily	245864	415	462	0.00274031	38.7631	cl12078	p450 superfamily
Q#163 - >jgi|SerlaS7_9_[jgi|SerlaS7_9_2|1172749|estExt_Genewise1.C_10_t20248]	superfamily	245864	830	925	7.63691e-06	48.0434	cl12078	p450 superfamily
Q#164 - >jgi|SerlaS7_9_[jgi|SerlaS7_9_2|1063791|fgenesh1_kg.9_#_912_#_13928_1_CFOT_CFPN]	superfamily	245864	1	48	4.10594e-11	56.5178	cl12078	p450 superfamily
Q#165 - >jgi|SerlaS7_9_[jgi|SerlaS7_9_2|1169223|estExt_Genewise1.C_7_t20325]	superfamily	245864	33	453	8.37952e-64	216.376	cl12078	p450 superfamily
Q#166 - >jgi|SerlaS7_9_[jgi|SerlaS7_9_2|1056633|fgenesh1_kg.5_#_438_#_2208_1_CFOT_CFPN]	superfamily	245864	4	392	1.6672e-56	195.19	cl12078	p450 superfamily
Q#167 - >jgi|SerlaS7_9_[jgi|SerlaS7_9_2|1195827|estExt_Genewise1Plus.C_17_t10096]	superfamily	245864	93	434	2.61996e-25	106.594	cl12078	p450 superfamily
Q#168 - >jgi|SerlaS7_9_[jgi|SerlaS7_9_2|1196275|estExt_Genewise1Plus.C_180267]	superfamily	245864	51	494	1.65938e-41	154.744	cl12078	p450 superfamily
Q#169 - >jgi|SerlaS7_9_[jgi|SerlaS7_9_2|1203854|gm1.6931_g]	superfamily	245864	47	479	7.87833e-51	180.937	cl12078	p450 superfamily
Q#170 - >jgi|SerlaS7_9_[jgi|SerlaS7_9_2|1210984|estExt_Genemark1.C_3_t10361]	superfamily	245864	294	468	1.81064e-42	157.44	cl12078	p450 superfamily
Q#171 - >jgi|SerlaS7_9_[jgi|SerlaS7_9_2|358681|Serla_S7_9.estExt_Genewise2.C_180014]	superfamily	245864	24	436	9.45438e-36	137.025	cl12078	p450 superfamily
Q#172 - >jgi|SerlaS7_9_[jgi|SerlaS7_9_2|440026|Serla_S7_9.Genemark.8461_g]	superfamily	245864	131	480	1.88393e-34	133.558	cl12078	p450 superfamily
Q#173 - >jgi|SerlaS7_9_[jgi|SerlaS7_9_2|476495|Serla_S7_9.estExt_fgenesh2_kg.C_121360]	superfamily	245864	72	471	3.66929e-37	142.032	cl12078	p450 superfamily
Q#174 - >jgi|SerlaS7_9_[jgi|SerlaS7_9_2|1179760|estExt_Genewise1Plus.C_2_t10418]	superfamily	245864	45	483	1.78513e-56	196.345	cl12078	p450 superfamily
Q#175 - >jgi|SerlaS7_9_[jgi|SerlaS7_9_2|1198477|gm1.1554_g]	superfamily	245864	79	376	1.13141e-25	106.209	cl12078	p450 superfamily

[truncated: 3 more sheets: Stereum hirsutum, Trametes versicolor, Wolfiporia cocos]
